# Supplementary material for: Common mitochondrial deletions in RNA-Seq: evaluation of bulk, single-cell, and spatial transcriptomic datasets
Source: Commun Biol. 2024 Feb 17;7:200. doi: 10.1038/s42003-024-05877-4 (PMC10874445; doi:10.1038/s42003-024-05877-4)
Supplement: Supplementary file 2 — Supplementary Data 1 [file 42003_2024_5877_MOESM2_ESM.xlsx]

## Sheet: DNA & RNA Files
Sample_ID	Diagnosis	Sex	Age	RNA Sample ID - GEO GSE224683	DNA Sample ID - dbGaP phs002395.v1.p1
UCI_10	CTRL	F	45	Sample22	258
UCI_11	CTRL	M	77	Sample28	204
UCI_12	SCZ	M	49	Sample4	300
UCI_13	SCZ	M	38	Sample21	302
UCI_14	CTRL	M	59	Sample9	284
UCI_15	CTRL	M	42	Sample30	366
UCI_16	CTRL	M	63	Sample17	212
UCI_17	CTRL	M	64	Sample15	338
UCI_18	CTRL	F	53	Sample13	380
UCI_19	CTRL	M	56	Sample5	340
UCI_20	CTRL	M	68	Sample8	216
UCI_21	SCZ	M	24	Sample29	226
UCI_22	SCZ	M	55	Sample26	230
UCI_23	SCZ	M	35	Sample3	362
UCI_24	CTRL	M	53	Sample1	378
UCI_25	SCZ	M	35	Sample27	308
UCI_26	SCZ	F	58	Sample20	350
UCI_27	CTRL	M	58	Sample6	374
UCI_28	SCZ	M	39	Sample2	354
UCI_29	CTRL	M	45	Sample10	290
UCI_30	SCZ	M	43	Sample24	268
UCI_31	SCZ	M	39	Sample7	356
UCI_32	SCZ	M	49	Sample23	358
UCI_33	CTRL	M	39	Sample12	346
UCI_4	SCZ	F	29	Sample19	384
UCI_5	SCZ	M	26	Sample16	236
UCI_34	CTRL	F	60	Sample14	294
UCI_35	CTRL	M	53	Sample11	298
UCI_7	SCZ	M	38	Sample25	360
UCI_36	SCZ	M	51	Sample18	310

## Sheet: DNA - Top 30 Del %
Sample_ID	983-13803	1105-13846	1127-13868	1714-15517	3789-14807	5368-14055	5368-15335	6219-13449	6329-13994	6335-13999	6545-13846	6545-14419	6840-11136	7126-14004	7126-14529	7499-14426	7720-15821	7807-13999	7816-14807	7816-15382	7863-13449	7863-15382	7981-15503	8471-13449	8471-13584	8471-14377	8574-13999	8624-14055	8624-14815	8624-15335	Sum
UCI_10	0.263926	0.0277816	0	0.152799	0.0694541	0.0138908	0.0138908	0.0555633	0.625087	0.68065	0.194471	0	0.0277816	0.125017	0.0138908	0	0.152799	0	0.416725	0.0555633	0	0.0277816	0	0.250035	0.0138908	0.0277816	0	0.0694541	0	0	3.01431
UCI_11	0.0989676	0.368879	0.0472345	0.00224926	0.0382375	0.0539823	0.0967183	0.0269912	0.254167	0.359882	0.173193	0.0247419	0.0449853	0.150701	0.0404867	0.0449853	0.188938	0.0742257	0.206932	0.0202434	0.0292404	0.00674779	0.042736	0.36663	0.033739	0.0269912	0.0584808	0.0292404	0.0404867	0.033739	2.8858
UCI_12	0.149991	0.308805	0.0705841	0.141168	0.035292	0.0529381	0.026469	0.00882301	0.211752	0.141168	4.37621	0.132345	0.017646	0.0617611	0	0.00882301	0.035292	0.017646	0.185283	0	0.00882301	0.00882301	0.026469	0.123522	0.00882301	0.026469	0.017646	0	0.00882301	0.0617611	6.12317
UCI_13	0.0567537	0.113507	0	0	0.0567537	0	0	0.0567537	0	0.567537	0.340522	0.0567537	0	0.141884	0	0.0283768	0.283768	0	0.0851305	0	0	0	0	0.198638	0.0283768	0	0.0567537	0	0	0	2.01476
UCI_14	0.155844	0.225108	0.467532	0.311688	0.017316	0.017316	0	0.0692641	0.571429	0.675325	0.311688	0.034632	0	0.0692641	0	0.034632	0.225108	0.034632	0.225108	0.017316	0	0.034632	0	0.294372	0.034632	0.034632	0	0.0692641	0.0692641	0.103896	3.94805
UCI_15	0.137123	0.0373972	0	0	0.0249314	0	0	0.0997258	0.224383	0.224383	0.0997258	0.0124657	0.0124657	0.0498629	0.0249314	0.0249314	0	0.0373972	0.0997258	0.0249314	0.0373972	0	0.0373972	0.186986	0.0249314	0	0.0124657	0.0249314	0	0.0747943	1.39616
UCI_16	0.0913831	0.241896	0.215019	0.419287	0.0752567	0.102134	0.0537548	0.010751	0.177391	0.241896	0.145138	0.0483793	0.0215019	0.134387	0.0376283	0.00537548	0.11826	0.010751	0.123636	0.0215019	0.0161264	0.0215019	0.0645057	0.134387	0.010751	0.0161264	0.0215019	0.0591302	0.010751	0.0268774	2.5856
UCI_17	0.00619694	0.105348	0.00929541	0.046477	0.0402801	0.00309847	0	0.0898556	0.48646	0.616595	0.254074	0.0340832	0.0371816	0.337733	0.0557724	0.052674	0.458573	0.0712648	0.582512	0.0712648	0.0371816	0.123939	0.173514	0.746731	0.0681663	0.0278862	0.0588709	0.0495755	0.0650679	0.0743633	4.77784
UCI_18	0.146256	0.0780031	0.0975039	0.146256	0.0390016	0.0877535	0	0	0.25351	0.282761	0.175507	0.00975039	0	0.156006	0	0.00975039	0.126755	0.0292512	0.126755	0.0195008	0.00975039	0	0.0292512	0.321763	0.0292512	0.0682527	0.0682527	0.0585023	0.00975039	0.00975039	2.24259
UCI_19	0.349663	0.103268	0	0.112327	0.112327	0.0362345	0	0.0652221	0.333357	0.527212	0.166679	0.039858	0.0416697	0.112327	0.0326111	0.0144938	0.172114	0.0235524	0.164867	0.0452931	0.0108704	0.0163055	0.141315	0.416697	0.0217407	0.00362345	0.0471049	0.019929	0.0579752	0.0489166	2.88789
UCI_20	0.0685643	0.150634	0.132973	0.0259713	0.131934	0.098691	0.0581758	0.00103885	0.176605	0.248286	0.10908	0.0197382	0.0342822	0.0934968	0.00934968	0.00727197	0.0238936	0.0259713	0.150634	0.00311656	0.0259713	0.0301267	0.0540204	0.282568	0.0207771	0.0550592	0.0394764	0.0259713	0.0207771	0.0290879	2.08498
UCI_21	0.162064	0.121548	0.020258	0.0337633	0.0405159	0	0	0.00675265	0	0.0810318	0.0337633	0.00675265	0.00675265	0.0405159	0.00675265	0.020258	0	0	0.0135053	0	0	0	0	0.0135053	0.00675265	0	0	0	0	0	0.452428
UCI_22	0.0973637	0.400689	0.0449371	0.0224685	0.0486818	0.0674056	0.0112343	0.0599161	0.632864	1.32939	0.408179	0.0674056	0.0374476	0.408179	0.0449371	0.0861294	0.468095	0.0599161	0.31456	0.0486818	0	0.014979	0.0786399	0.61414	0.0374476	0.0449371	0.0936189	0.0524266	0.0337028	0.101108	5.63212
UCI_23	0.236213	0.0226312	0.01273	0.0806235	0.0268745	0.0297034	0.0226312	0.00141445	0.198023	0.21641	0.10184	0.00565779	0.0240456	0.0396045	0.00141445	0	0.168319	0	0.0693079	0.0381901	0.0282889	0.0183878	0.0396045	0.16549	0.00990113	0.0240456	0.053749	0.0169734	0.00282889	0	1.41869
UCI_24	0.163814	0.28385	0.0480145	0.0409535	0.223126	0	0.0254194	0.0183585	0.418008	0.76117	0.426481	0.0691973	0.0423657	0.272553	0.0607242	0.0367169	0.418008	0.0508388	0.509801	0.0423657	0.0169463	0.0409535	0.170875	0.468847	0.0480145	0.0240072	0.052251	0.0720217	0.0466023	0.0395413	4.72801
UCI_25	0	0.125707	0	0.251414	0	0.125707	0	0.0628536	0	0.87995	0.125707	0	0	0.125707	0	0	0	0.0628536	0	0	0	0.0628536	0	0.251414	0	0	0	0.125707	0	0.0628536	2.26273
UCI_26	0.152555	0.193418	0.122589	0.209764	0.0490356	0.0245178	0	0.0980713	0.433148	0.493081	0.190694	0.0163452	0.0381388	0.144383	0.0299662	0.040863	0.384112	0.0326904	0.226109	0.0163452	0.0163452	0.040863	0.0762777	0.585703	0.040863	0.0190694	0.0708292	0.0354146	0.0108968	0.054484	3.69402
UCI_27	0.0691747	0.0691747	0.0478902	0.23413	0.143671	0.117065	0.0532113	0.0212845	0.239451	0.361837	0.101101	0	0	0.0691747	0	0	0.0691747	0.0106423	0.0744958	0	0	0.0159634	0.0159634	0.191561	0.0159634	0	0.0319268	0.0212845	0.0319268	0	1.93689
UCI_28	0	0.0107654	0	0	0.0645925	0.0322963	0	0.0215308	0.215308	0.269136	0.075358	0.0215308	0	0.075358	0.0322963	0.0215308	0.129185	0	0.150716	0	0.0107654	0	0.0538271	0.279901	0.0107654	0.0107654	0	0.0215308	0.0107654	0.0322963	1.55022
UCI_29	0.205433	0.0913034	0	0.0114129	0.0456517	0.0114129	0	0	0.262497	0.490756	0.0570646	0	0	0.0456517	0	0.0228258	0.0456517	0.0342388	0.228258	0	0	0.0114129	0.0570646	0.159781	0.0342388	0.0114129	0	0	0	0	1.62063
UCI_30	0	0.15563	0.0077815	0	0.0077815	0.0077815	0.0077815	0.077815	0.132285	0.599175	0.186756	0.0077815	0.0233445	0.0700335	0.0077815	0.0233445	0.171193	0.0077815	0.062252	0.0700335	0	0.0233445	0.0233445	0.194537	0.0233445	0.0233445	0	0	0.015563	0.0389075	1.96872
UCI_31	0.379507	0.379507	0.0632511	0	0.189753	0	0	0.0632511	0	0.316256	0.379507	0	0	0.0632511	0	0	0.126502	0	0	0	0	0.0632511	0	0	0	0	0.126502	0	0	0	1.77103
UCI_32	0.105741	0.118181	0.174162	0.0622007	0.311003	0.167942	0.0373204	0.0622007	0.223922	0.248803	0.192822	0.0124401	0.0124401	0.0311003	0.0248803	0.0124401	0.0559806	0.0124401	0.0746408	0	0	0	0.0435405	0.130621	0	0	0.0124401	0.00622007	0	0.0124401	2.04018
UCI_33	0.101361	0.217202	0.00724008	0.147215	0.00241336	0.00482672	0	0.0482672	0.393378	0.707115	2.34337	0.00724008	0	0.219616	0.0289603	0.033787	0.226856	0.0168935	0.188242	0.0168935	0.0241336	0.0217202	0.0458538	0.415098	0.0168935	0.00965344	0.0120668	0.0530939	0.0217202	0.0241336	5.25389
UCI_4	0.0179565	0.0299276	0.17358	0.0598552	0.101754	0.011971	0	0.0179565	0.335189	0.29329	0.131681	0	0	0.101754	0.011971	0.011971	0.113725	0.0179565	0.0598552	0.0299276	0.00598552	0.00598552	0.0718262	0.0897827	0.0239421	0.0239421	0.011971	0.00598552	0	0.011971	1.75376
UCI_5	0.0670067	0.0886218	0.0324226	0.0475532	0.0778143	0.0648452	0.0280996	0.0172921	0.0453917	0.0151306	0.0842988	0.0280996	0.00864603	0.00648452	0.00648452	0.00432302	0.0345841	0.0172921	0.0280996	0.00216151	0.00648452	0.012969	0.00648452	0.0324226	0.0108075	0.00864603	0.00864603	0.00864603	0.0108075	0	0.743559
UCI_34	0.166054	0.189776	0	0.0593049	0.035583	0.011861	0.023722	0.106749	0.557466	0.593049	0.189776	0.011861	0.047444	0.308386	0.011861	0.035583	0.142332	0	0.189776	0.047444	0	0.0830269	0.142332	0.72352	0.035583	0.023722	0.0593049	0.0593049	0.106749	0.023722	3.81924
UCI_35	0.749625	0.09995	0.09995	0.149925	0	0.09995	0	0.09995	0	0.649675	0.29985	0.049975	0.049975	0.29985	0.1999	0.049975	0.1999	0.09995	0.69965	0	0.09995	0	0.09995	0.29985	0	0.09995	0	0.09995	0.09995	0	3.94803
UCI_7	0	0.115702	0	0.0330579	0.0330579	0	0	0.0165289	0.31405	0.231405	0.115702	0	0.0330579	0.0991736	0	0.0165289	0	0.0165289	0.0826446	0	0	0	0.0495868	0.0826446	0.0165289	0.0330579	0.0165289	0	0.0165289	0.0165289	1.33884
UCI_36	0.725594	0.0659631	0	0	0	0	0.131926	0	0	0	0	0	0	0.725594	0	0	0.0659631	0	0.197889	0	0	0	0	0	0	0	0	0	0.0659631	0	1.2533

## Sheet: RNA (unaligned) - Top 30 Del %
Sample_ID	983-13803	1105-13846	1127-13868	1714-15517	3789-14807	5368-14055	5368-15335	6219-13449	6329-13994	6335-13999	6545-13846	6545-14419	6840-11136	7126-14004	7126-14529	7499-14426	7720-15821	7807-13999	7816-14807	7816-15382	7863-13449	7863-15382	7981-15503	8471-13449	8471-13584	8471-14377	8574-13999	8624-14055	8624-14815	8624-15335	Sum
UCI_10	0	0	0	0	0	0	0	0	0	0	0	0	0	0	0	0	0	0	0	0	0	0	0.002	0.004	0	0	0	0	0	0	0.006
UCI_11	0	0	0	0	0	0	0	0	0	0.0046	0	0	0	0	0	0	0	0	0	0	0	0	0.0035	0.0063	0	0	0	0	0	0	0.0144
UCI_12	0	0	0	0	0	0	0	0	0	0	0	0	0	0	0	0	0	0	0.0065	0	0	0	0	0	0	0	0	0	0	0	0.0065
UCI_13	0	0	0	0	0	0	0	0	0	0	0	0	0	0	0	0	0	0	0	0	0	0	0	0.0104	0	0	0	0	0	0	0.0104
UCI_14	0	0	0	0	0	0	0	0	0	0	0	0	0	0	0	0	0	0	0	0	0	0	0	0.0097	0	0	0	0.0015	0	0	0.0112
UCI_15	0	0	0	0	0	0	0	0	0	0	0	0	0	0	0	0	0	0	0	0	0	0	0	0.0076	0	0	0	0	0	0	0.0076
UCI_16	0	0	0	0	0	0	0	0	0	0	0	0	0.0049	0	0	0	0	0	0	0	0	0	0.0127	0.0059	0	0	0	0.001	0.0059	0	0.0304
UCI_17	0	0	0	0	0	0	0	0	0	0.0042	0	0	0.0051	0	0	0	0	0	0.0085	0	0	0.0085	0	0.0254	0	0	0	0	0	0.0025	0.0542
UCI_18	0	0	0	0	0	0	0	0.007	0	0.0049	0.0042	0	0.0049	0.0014	0.0035	0	0	0	0.0021	0.0028	0.0014	0.0007	0.0049	0.0518	0.0049	0.0014	0.0035	0.0021	0	0.0028	0.1043
UCI_19	0	0	0	0	0	0	0	0	0	0	0.0019	0	0	0	0	0.0019	0	0	0	0	0	0	0	0.0225	0.0013	0.0013	0.0026	0	0	0	0.0315
UCI_20	0	0	0	0	0	0	0	0	0	0	0	0	0	0	0	0	0	0	0	0	0	0	0	0.0147	0.0031	0	0.0031	0	0	0.0039	0.0248
UCI_21	0	0	0	0	0	0	0	0	0	0	0	0	0	0	0	0	0	0	0	0	0	0	0	0	0	0	0	0	0	0	0
UCI_22	0	0	0	0	0	0	0	0.0013	0	0	0	0	0.0064	0.0051	0	0	0	0	0.0038	0.0038	0	0	0.0216	0.0381	0	0	0.0038	0.0038	0	0.0038	0.0915
UCI_23	0	0	0	0	0	0	0	0	0	0	0	0	0.0019	0	0	0	0	0	0	0	0	0	0	0.0026	0	0	0	0	0	0	0.0045
UCI_24	0	0	0	0	0	0	0	0.0026	0	0.0061	0.0009	0	0	0	0	0	0	0	0.0035	0	0	0	0.0052	0.0149	0.0017	0.0017	0	0.0026	0	0.0035	0.0427
UCI_25	0	0	0	0	0	0	0	0.0009	0	0.0026	0	0	0	0	0	0	0	0	0	0	0	0	0	0.0017	0	0	0	0	0	0.0061	0.0113
UCI_26	0	0	0	0	0	0	0	0	0	0	0.0005	0	0.0025	0	0.0005	0	0	0	0	0	0	0	0.0025	0.0122	0.0025	0	0	0.001	0.002	0	0.0237
UCI_27	0	0	0	0	0	0	0	0	0	0	0	0	0	0	0	0	0	0	0	0	0	0	0	0.0151	0	0	0	0	0	0	0.0151
UCI_28	0	0	0	0	0	0	0	0	0	0	0.0007	0	0	0	0	0	0	0	0	0	0	0	0	0.005	0	0	0	0.0007	0	0	0.0064
UCI_29	0	0	0	0	0	0	0	0	0	0	0	0	0	0	0	0	0	0	0	0	0	0	0	0.0054	0	0	0	0	0	0	0.0054
UCI_30	0	0	0	0	0	0	0	0	0	0.0019	0	0	0	0	0	0	0	0	0.0005	0.0028	0	0	0.0032	0.0084	0.0009	0	0	0	0	0	0.0177
UCI_31	0	0	0	0	0	0	0	0	0	0	0	0	0	0	0	0	0	0	0	0	0	0	0	0.0045	0	0	0	0	0	0	0.0045
UCI_32	0	0	0	0	0	0.0013	0	0	0	0	0	0	0	0	0	0	0	0	0	0	0	0	0	0.0003	0	0	0	0	0	0	0.0016
UCI_33	0	0	0	0	0	0	0	0	0	0.0013	0	0	0	0	0	0	0	0	0	0	0	0	0	0.0071	0	0	0	0.0013	0	0.0008	0.0105
UCI_4	0	0	0	0	0	0	0	0	0	0	0	0	0	0.0012	0	0	0	0	0	0	0	0	0.0049	0.0049	0	0	0.0004	0	0	0	0.0114
UCI_5	0	0	0	0	0	0	0	0	0	0	0	0	0	0	0	0	0	0	0	0	0	0	0	0.0034	0	0	0	0	0	0	0.0034
UCI_34	0	0	0	0	0	0	0	0.0025	0	0	0.0008	0	0	0	0	0	0	0	0.0033	0.0042	0	0	0.0067	0.0476	0.005	0	0	0	0	0.0058	0.0759
UCI_35	0	0	0	0	0	0	0	0	0	0	0	0	0.0029	0	0	0	0	0	0	0.0018	0	0.01	0	0.0259	0.0018	0	0.0012	0	0	0.0047	0.0483
UCI_7	0	0	0	0	0	0	0	0	0	0	0	0	0	0	0	0	0	0	0	0	0	0	0	0.0122	0	0	0	0	0	0	0.0122
UCI_36	0	0	0	0	0	0	0	0	0	0	0	0	0	0.0049	0	0	0	0	0	0	0	0	0	0	0	0	0	0	0	0	0.0049

## Sheet: RNA - HISAT2 - Top 30 Del %
Sample_ID	983-13803	1105-13846	1127-13868	1714-15517	3789-14807	5368-14055	5368-15335	6219-13449	6329-13994	6335-13999	6545-13846	6545-14419	6840-11136	7126-14004	7126-14529	7499-14426	7720-15821	7807-13999	7816-14807	7816-15382	7863-13449	7863-15382	7981-15503	8471-13449	8471-13584	8471-14377	8574-13999	8624-14055	8624-14815	8624-15335	Sum
UCI_10	0	0	0	0	0	0	0	0	0	0	0	0	0	0	0	0.0009	0	0	0.0018	0	0	0	0.0027	0.0053	0	0	0	0	0	0	0.0107
UCI_11	0	0	0	0	0	0	0	0	0	0.0063	0	0	0	0	0	0	0	0	0	0	0	0	0.0019	0.0085	0	0	0	0	0	0	0.0167
UCI_12	0	0	0	0	0	0	0	0	0	0	0	0	0	0	0	0	0	0	0.008	0	0	0	0	0	0	0	0	0	0	0	0.008
UCI_13	0	0	0	0	0	0	0	0	0	0	0	0	0	0	0	0	0	0	0	0	0	0	0	0.0149	0	0	0	0	0	0	0.0149
UCI_14	0	0	0	0	0	0	0	0	0	0	0	0	0	0.0009	0	0	0	0	0	0	0	0	0	0.0122	0	0	0	0.0019	0	0	0.015
UCI_15	0	0	0	0	0	0	0	0	0	0	0	0	0	0	0	0	0	0	0	0	0	0	0	0.0102	0	0	0	0	0	0	0.0102
UCI_16	0	0	0	0	0	0	0	0	0	0	0	0	0.0053	0.0011	0	0	0	0	0	0	0	0	0.0032	0.0064	0.0021	0	0	0.0011	0.0064	0	0.0256
UCI_17	0	0	0	0	0	0	0	0	0	0.0053	0	0	0.0043	0	0	0	0.0021	0	0.0107	0	0	0.0107	0	0.032	0	0	0.0021	0	0	0.0032	0.0704
UCI_18	0	0	0	0	0	0	0	0.0095	0	0.0057	0.0057	0	0.0066	0.0009	0.0038	0	0.0009	0.0009	0.0028	0.0038	0.0019	0.0009	0.0009	0.0702	0.0066	0.0019	0.0047	0.0019	0	0.0038	0.1334
UCI_19	0	0	0	0	0	0	0	0	0	0	0.0026	0	0	0	0	0.0009	0.0009	0	0	0	0	0	0	0.03	0.0017	0.0017	0.0034	0.0009	0	0	0.0421
UCI_20	0	0	0	0	0	0	0	0	0	0.0011	0	0	0.0011	0	0	0	0	0	0.0011	0	0	0	0	0.0212	0.0045	0	0.0045	0	0	0.0056	0.0391
UCI_21	0	0	0	0	0	0	0	0	0	0	0	0	0	0	0	0	0	0	0	0	0	0	0	0	0	0	0	0	0	0	0
UCI_22	0	0	0	0	0	0	0	0.0014	0	0.0028	0	0	0.0085	0.0056	0	0.0014	0	0	0.0042	0.0042	0	0	0.0141	0.0423	0	0	0.0042	0.0042	0	0.0042	0.0971
UCI_23	0	0	0	0	0	0	0	0	0	0	0	0	0.0027	0	0	0	0	0	0	0	0	0	0	0.0036	0	0.0009	0	0	0	0	0.0072
UCI_24	0	0	0	0	0	0	0	0.0036	0	0.0083	0.0012	0	0	0.0024	0	0	0	0	0.0059	0	0	0	0.0047	0.0201	0.0024	0.0024	0.0012	0.0036	0	0.0047	0.0605
UCI_25	0	0	0	0	0	0	0	0.0012	0	0.0037	0	0	0.0012	0.0025	0	0	0	0	0	0	0	0	0	0.0037	0	0	0	0	0	0.0086	0.0209
UCI_26	0	0	0	0	0	0	0	0	0	0	0.0007	0	0.0035	0.0014	0.0007	0	0	0.0007	0	0	0	0	0.0014	0.014	0.0035	0.0014	0	0.0014	0.0028	0.0014	0.0329
UCI_27	0	0	0	0	0	0	0	0	0	0	0	0	0	0	0	0	0	0	0	0	0	0	0	0.0236	0	0	0	0	0	0	0.0236
UCI_28	0	0	0	0	0	0	0	0	0	0	0.0009	0	0	0	0	0	0	0	0	0	0	0	0	0.006	0	0	0	0.0009	0	0	0.0078
UCI_29	0	0	0	0	0	0	0	0	0	0	0	0	0	0	0	0.0007	0	0	0	0	0	0	0	0.0066	0	0	0	0	0	0	0.0073
UCI_30	0	0	0	0	0	0	0	0	0	0.0027	0	0	0	0	0	0	0	0	0.0007	0.004	0	0	0	0.0119	0.0013	0	0	0	0	0	0.0206
UCI_31	0	0	0	0	0	0	0	0	0	0	0	0	0	0.0012	0	0	0	0	0	0	0	0	0	0.006	0	0	0	0	0	0	0.0072
UCI_32	0	0	0	0	0	0.0019	0	0	0	0	0	0	0	0	0	0	0	0	0	0	0	0	0	0.0005	0	0	0.0005	0	0	0	0.0029
UCI_33	0	0	0	0	0	0	0	0	0	0.0016	0.0011	0	0.0005	0	0.0011	0	0	0	0	0	0	0	0	0.0091	0	0	0	0.0016	0	0.0011	0.0161
UCI_04	0	0	0	0	0	0	0	0	0	0.0024	0	0	0	0.0015	0	0	0	0	0.001	0	0	0	0.0015	0.0059	0	0	0.0005	0	0	0	0.0128
UCI_05	0	0	0	0	0	0	0	0	0	0	0	0	0	0	0	0	0	0	0	0	0	0	0	0.0046	0.0011	0	0	0	0	0.0011	0.0068
UCI_34	0	0	0	0	0	0	0	0.0029	0	0.001	0.001	0	0	0	0	0.0019	0	0.0019	0.0038	0.0048	0	0	0.0029	0.0543	0.0057	0.001	0	0	0	0.0067	0.0879
UCI_35	0	0	0	0	0	0	0	0	0	0	0	0	0.0038	0	0	0.0015	0	0	0.0008	0.0015	0	0.013	0	0.0336	0.0023	0	0.0015	0	0	0.0061	0.0641
UCI_07	0	0	0	0	0	0	0	0	0	0	0	0	0	0	0	0	0	0	0.001	0	0	0	0	0.0158	0	0	0	0	0	0	0.0168
UCI_36	0	0	0	0	0	0	0	0	0	0	0	0	0	0.0064	0	0	0	0	0	0	0	0	0	0	0	0	0	0	0	0	0.0064

## Sheet: DNA Reads
ID	6335-13999	7816-14807	8471-13449	Sum
UCI_10	49	30	18	236
UCI_11	160	92	163	1327
UCI_12	16	21	14	711
UCI_13	20	3	7	73
UCI_14	39	13	17	237
UCI_15	18	8	15	123
UCI_16	45	23	25	498
UCI_17	199	188	241	1544
UCI_18	29	13	33	245
UCI_19	291	91	230	1787
UCI_20	239	145	272	2073
UCI_21	12	2	2	91
UCI_22	355	84	164	1530
UCI_23	153	49	117	1170
UCI_24	539	361	332	3464
UCI_25	14	0	4	36
UCI_26	181	83	215	1412
UCI_27	68	14	36	377
UCI_28	25	14	26	144
UCI_29	43	20	14	160
UCI_30	77	8	25	253
UCI_31	5	0	0	34
UCI_32	40	12	21	345
UCI_33	293	78	172	2219
UCI_34	50	16	61	336
UCI_35	13	14	6	94
UCI_36	0	3	0	30
UCI_4	49	10	15	296
UCI_5	7	13	15	375
UCI_7	14	5	5	81

## Sheet: RNA (unaligned) Reads
ID	6335-13999	7816-14807	8471-13449	Sum
UCI_10	0	0	6	9
UCI_11	26	0	36	82
UCI_12	0	12	0	12
UCI_13	0	0	23	23
UCI_14	0	0	13	15
UCI_15	0	0	14	14
UCI_16	0	0	6	31
UCI_17	5	10	30	64
UCI_18	7	3	74	149
UCI_19	0	0	35	49
UCI_20	0	0	19	32
UCI_21	0	0	0	0
UCI_22	0	3	30	72
UCI_23	0	0	4	7
UCI_24	7	4	17	49
UCI_25	3	0	2	13
UCI_26	0	0	24	47
UCI_27	0	0	7	7
UCI_28	0	0	7	9
UCI_29	0	0	10	10
UCI_30	4	1	18	38
UCI_31	0	0	5	5
UCI_32	0	0	1	5
UCI_33	3	0	17	25
UCI_34	0	4	57	91
UCI_35	0	0	44	82
UCI_36	0	0	0	11
UCI_4	0	0	12	28
UCI_5	0	0	4	4
UCI_7	0	0	16	16
