# Supplementary material for: Common mitochondrial deletions in RNA-Seq: evaluation of bulk, single-cell, and spatial transcriptomic datasets
Source: Commun Biol. 2024 Feb 17;7:200. doi: 10.1038/s42003-024-05877-4 (PMC10874445; doi:10.1038/s42003-024-05877-4)
Supplement: Supplementary file 3 — Supplementary Data 2 [file 42003_2024_5877_MOESM3_ESM.xlsx]

## Sheet: GSE 114517
Sample_ID	983-13803	1105-13846	1127-13868	1714-15517	3789-14807	5368-14055	5368-15335	6219-13449	6329-13994	6335-13999	6545-13846	6545-14419	6840-11136	7126-14004	7126-14529	7499-14426	7720-15821	7807-13999	7816-14807	7816-15382	7863-13449	7863-15382	7981-15503	8471-13449	8471-13584	8471-14377	8574-13999	8624-14055	8624-14815	8624-15335	Sum
SRR10173265	0	0	0	0	0	0	0	0	0	0	0	0	0	0	0	0	0	0	0	0	0	0	0	0	0	0	0	0	0	0	0
SRR10173266	0	0	0	0	0	0	0	0	0	0	0	0	0	0	0	0	0	0	0	0	0	0	0	0	0	0	0	0	0	0	0
SRR10173267	0	0	0	0	0	0	0	0	0	0	0	0	0	0	0	0	0	0	0	0	0	0	0	0	0	0	0	0	0	0	0
SRR10173268	0	0	0	0	0	0	0	0	0	0	0	0	0	0	0	0	0	0	0	0	0	0	0	0	0	0	0	0	0	0	0
SRR10173269	0	0	0	0	0	0	0	0	0	0	0	0	0	0	0	0	0	0	0	0	0	0	0	0.7394	0	0	0	0	0	0	0.7394
SRR10173270	0	0	0	0	0	0	0	0	0	0	0	0	0	0	0	0	0	0	0	0	0	0	0	0	0	0	0	0	0	0	0
SRR10173271	0	0	0	0	0	0	0	0	0	0	0	0	0	0	0	0	0	0	0	0	0	0	0	0	0	0	0	0	0	0	0
SRR10173272	0	0	0	0	0	0	0	0	0	0	0	0	0	0	0	0	0	0	0	0	0	0	0	0	0	0	0	0	0	0	0
SRR10173273	0	0	0	0	0	0	0	0	0	0	0	0	0	0	0	0	0	0	0	0	0	0	0	0	0	0	0	0	0	0	0
SRR10173274	0	0	0	0	0	0	0	0	0	0	0	0	0	0	0	0	0	0	0	0	0	0	0	0	0	0	0	0	0	0	0
SRR10173275	0	0	0	0	0	0	0	0	0	0	0	0	0	0	0	0	0	0	0	0	0	0	0	0	0	0	0	0	0	0	0
SRR10173276	0	0	0	0	0	0	0	0	0	0	0	0	0	0	0	0	0	0	0	0	0	0	0	0	0	0	0	0	0	0	0
SRR10173277	0	0	0	0	0	0	0	0	0	0	0	0	0	0	0	0	0	0	0	0	0	0	0	0	0	0	0	0	0	0	0
SRR10173278	0	0	0	0	0	0	0	0	0	0	0	0	0	0	0	0	0	0	0	0	0	0	0	0	0	0	0	0	0	0	0
SRR10173279	0	0	0	0	0	0	0	0	0	0	0	0	0	0	0	0	0	0	0	0	0	0	0	0	0	0	0	0	0	0	0
SRR10173280	0	0	0	0	0	0	0	0	0	0	0	0	0	0	0	0	0	0	0	0	0	0	0	0.8193	0	0	0	0	0	0	0.8193
SRR10173281	0	0	0	0	0	0	0	0	0	0	0	0	0	0	0	0	0	0	0	0	0	0	0	0	0	0	0	0	0	0	0
SRR10173282	0	0	0	0	0	0	0	0	0	0	0	0	0	0	0	0	0	0	0	0	0	0	0	1.2966	0	0	0	0	0	0	1.2966
SRR10173283	0	0	0	0	0	0	0	0	0	0	0	0	0	0	0	0	0	0	0	0	0	0	0	0	0	0	0	0	0	0	0
SRR10173284	0	0	0	0	0	0	0	0	0	0	0	0	0	0	0	0	0	0	0	0	0	0	0	2.3337	0	0	0	0	0	0	2.3337
SRR10173285	0	0	0	0	0	0	0	0	0	0	0	0	0	0	0	0	0	0	0	0	0	0	0	0	0	0	0	0	0	0	0
SRR10173286	0	0	0	0	0	0	0	0	0	0	0	0	0	0	0	0	0	0	0	0	0	0	0	0	0	0	0	0	0	0	0
SRR10173287	0	0	0	0	0	0	0	0	0	0	0	0	0	0	0	0	0	0	0	0	0	0	0	0	0	0	0	0	0	0	0
SRR10173288	0	0	0	0	0	0	0	0	0	0	0	0	0	0	0	0	0	0	0	0	0	0	0	0	0	0	0	0	0	0	0
SRR10173289	0	0	0	0	0	0	0	0	0	0	0	0	0	0	0	0	0	0	0	0	0	0	0	0	0	0	0	0	0	0	0
SRR10173290	0	0	0	0	0	0	0	0	0	0	0	0	0	0	0	0	0	0	0	0	0	0	0	2.6596	0	0	0	0	0	0	2.6596
SRR10173291	0	0	0	0	0	0	0	0	0	0	0	0	0	0	0	0	0	0	0	0	0	0	0	0	0	0	0	0	0	0	0
SRR10173292	0	0	0	0	0	0	0	0	0	0	0	0	0	0	0	0	0	0	0	0	0	0	0	0	0	0	0	0	0	0	0
SRR10173293	0	0	0	0	0	0	0	0	0	0	0	0	0	0	0	0	0	0	0	0	0	0	0	0	0	0	0	0	0	0	0
SRR10173294	0	0	0	0	0	0	0	0	0	0	0	0	0	0	0	0	0	0	0	0	0	0	0	0	0	0	0	0	0	0	0
SRR10173295	0	0	0	0	0	0	0	0	0	0	0	0	0	0	0	0	0	0	0	0	0	0	0	0	0	0	0	0	0	0	0
SRR10173296	0	0	0	0	0	0	0	0	0	0	0	0	0	0	0	0	0	0	0	0	0	0	0	0.5918	0	0	0	0	0	0	0.5918
SRR10173297	0	0	0	0	0	0	0	0	0	0	0	0	0	0	0	0	0	0	0	0	0	0	0	0	0	0	0	0	0	0	0
SRR10173298	0	0	0	0	0	0	0	0	0	0	0	0	0	0	0	0	0	0	0	0	0	0	0	0	0	0	0	0	0	0	0
SRR10173299	0	0	0	0	0	0	0	0	0	0	0	0	0	0	0	0	0	0	0	0	0	0	0	0	0	0	0	0	0	0	0
SRR10173300	0	0	0	0	0	0	0	0	0	0	0	0	0	0	0	0	0	0	0	0	0	0	0	0	0	0	0	0	0	0	0
SRR10173301	0	0	0	0	0	0	0	0	0	0	0	0	0	0	0	0	0	0	0	0	0	0	0	0	0	0	0	0	0	0	0
SRR10173302	0	0	0	0	0	0	0	0	0	0	0	0	0	0	0	0	0	0	0	0	0	0	0	0	0	0	0	0	0	0	0
SRR10173303	0	0	0	0	0	0	0	0	0	0	0	0	0	0	0	0	0	0	0	0	0	0	0	0	0	0	0	0	0	0	0
SRR10173305	0	0	0	0	0	0	0	0	0	0	0	0	0	0	0	0	1.2574	0	0	0	0	0	0	0	0	0	0	0	0	0	1.2574
SRR10173306	0	0	0	0	0	0	0	0	0	0	0	0	0	0	0	0	0	0	0	0	0	0	0	0	0	0	0	0	0	0	0
SRR10173307	0	0	0	0	0	0	0	0	0	0	0	0	0	0	0	0	0	0	0	0	0	0	0	0	0	0	0	0	0	0	0
SRR10173308	0	0	0	0	0	0	0	0	0	0	0	0	0	0	0	0	0	0	0	0	0	0	0	0	0	0	0	0	0	0	0
SRR10173309	0	0	0	0	0	0	0	0	0	0	0	0	0	0	0	0	0	0	0	0	0	0	0	0	0	0	0	0	0	0	0
SRR10173310	0	0	0	0	0	0	0	0	0	0	0	0	0	0	0	0	0	0	0	0	0	0	0	0	0	0	0	0	0	0	0
SRR10173311	0	0	0	0	0	0	0	0	0	0	0	0	0	0	0	0	0	0	0	0	0	0	0	0	0	0	0	0	0	0	0
SRR7170891	0	0	0	0	0	0	0	0	0	0	0	0	0	0	0	0	0	0	0	0	0	0	0	0	0	0	0	0	0	0	0
SRR7170892	0	0	0	0	0	0	0	0	0	0	0	0	0	0	0	0	0	0	0.6589	0	0	0	0	3.2945	0	0	0	0	0	0	3.9534
SRR7170893	0	0	0	0	0	0	0	0	0	0	0	0	0	0	0	0	0	0	0	0	0	0	0	0	0	0	0	0	0	0	0
SRR7170894	0	0	0	0	0	0	0	0	0	0	0	0	0	0	0	0	0	0	0	0	0	0	0	0	0	0	0	1.2458	0	0	1.2458
SRR7170895	0	0	0	0	0	0	0	0	0	0	0	0	0	0	0	0	0	0	0	0	0	0	0	0	0	0	0	0	0	0	0
SRR7170896	0	0	0	0	0	0	0	0	0	0	0	0	0	0	0	0	0	0	0	0	0	0	0	0.9795	0	0	0	0	0	0	0.9795
SRR7170897	0	0	0	0	0	0	0	0	0	0	0	0	0	0	0	0	0	0	0	0	0	0	0	0	0	0	0	0	0	0	0
SRR7170898	0	0	0	0	0	0	0	0	0	0	0	0	0	0	0	0	0	0	0	0	0	0	0	0	0	0	0	0	0	0	0
SRR7170899	0	0	0	0	0	0	0	0	0	0	0	0	0	0	0	0	0	0	0	0	0	0	0	0	0	0	0	0	0	0	0
SRR7170900	0	0	0	0	0	0	0	0	0	0	0	0	0	0	0	0	0	0	0	0	0	0	0	0	0	0	0	0	0	0	0
SRR7170901	0	0	0	0	0	0	0	0	0	0	0	0	0	0	0	0	0	0	0	0	0	0	0	0	0	0	0	0	0	0	0
SRR7170902	0	0	0	0	0	0	0	0	0	0	0	0	0	0	0	0	0	0	0	0	0	0	0	0	0	0	0	0	0	0	0
SRR7170903	0	0	0	0	0	0	0	0	0	0	0	0	0	0	0	0	0	0	0	0	0	0	0	3.744	0	0	0	0	0	0	3.744
SRR7170904	0	0	0	0	0	0	0	0	0	0	0	0	0	0	0	0	0	0	0	0	0	0	0	1.7784	0	0	0	0	0	0	1.7784
SRR7170905	0	0	0	0	0	0	0	0	0	0	0	0	0	0	0	0	0	0	0	0	0	0	0	0	0	0	0	0	0	0	0
SRR7170906	0	0	0	0	0	0	0	0	0	0	0	0	0	0	0	0	0	0	0	0	0	0	0	0	0	0	0	0	0	0	0
SRR7170907	0	0	0	0	0	0	0	0	0	0	0	0	0	0	0	0	0	0	0	0	0	0	0	6.0481	0	0	0	0	0	0	6.0481
SRR7170908	0	0	0	0	0	0	0	0	0	1.4057	0.4686	0	0	0	0	0	0.4686	0	0	0	0	0	0	1.8743	0	0	0	0	0	0	4.2172
SRR7170909	0	0	0	0	0	0	0	0	0	0	0	0	0	0	0	0	0	0	0	0	0	0	0	0	0	0	0	0	0	0	0
SRR7170910	0	0	0	0	0	0	0	0	0	0	0	0	0	0	0	0	0	0	0	0	0	0	0	0	0	0	0	0	0	0	0
SRR7170911	0	0	0	0	0	0	0	0	0	0	0	0	0	0	0	0	0	0	0	0	0	0	0	0	0	0	0	0	0	0	0
SRR7170912	0	0	0	0	0	0	0	0	0	0	0	0	0	0	0	0	0	0	0	0	0	0	0	0	0	0	0	0	0	0	0
SRR7170913	0	0	0	0	0	0	0	0	0	0	0	0	0	0	0	0	0	0	0	0	0	0	0	0	0	0	0	0	0	0	0
SRR7170914	0	0	0	0	0	0	0	0	0	0	0	0	0	0	0	0	0	0	0	0	0	0	0	0	0	0	0.4401	0	0	0	0.4401
SRR7170915	0	0	0	0	0	0	0	0	0	0	0	0	0	0	0	0	0	0	0	0	0	0	0	1.4102	0	0	0	0	0	0	1.4102
SRR7170916	0	0	0	0	0	0	0	0	0	0	0	0	0	0	0	0	0	0	0	0	0	0	0	0	0	0	0	0	0	0	0
SRR7170917	0	0	0	0	0	0	0	0	0	0	0	0	0	0	0	0	0	0	0	0	0	0	0	4.8862	0	0	0	0	0	0	4.8862
SRR7170918	0	0	0	0	0	0	0	0	0	0	0	0	0	0	0	0	0	0	0	0	0	0	0	0	0	0	0	0	0	0	0
SRR7170919	0	0	0	0	0	0	0	0	0	0	0	0	0	0	0	0	0	0	0	0	0	0	0	0	0	0	0	0	0	0	0

## Sheet: GSE 159699
Sample_ID	983-13803	1105-13846	1127-13868	1714-15517	3789-14807	5368-14055	5368-15335	6219-13449	6329-13994	6335-13999	6545-13846	6545-14419	6840-11136	7126-14004	7126-14529	7499-14426	7720-15821	7807-13999	7816-14807	7816-15382	7863-13449	7863-15382	7981-15503	8471-13449	8471-13584	8471-14377	8574-13999	8624-14055	8624-14815	8624-15335	Sum
SRR12850830	0	0	0	0	0	0	0	0	0	0.0504	0	0	0	0	0	0	0	0	0	0	0	0	0	0.0756	0	0	0	0	0	0	0.126
SRR12850831	0	0	0	0	0	0	0	0	0	0	0	0	0	0	0	0	0	0	0	0	0	0	0	0	0	0	0	0	0	0	0
SRR12850832	0	0	0	0	0	0	0	0	0	0	0	0	0	0	0	0	0	0	0.0479	0	0	0	0	0.0479	0	0	0	0	0	0	0.0958
SRR12850833	0	0	0	0	0	0	0	0	0	0.0304	0.0152	0	0	0	0	0	0	0	0	0	0	0	0	0.0304	0	0	0	0	0	0	0.076
SRR12850834	0	0	0	0	0	0	0	0	0	0	0	0	0	0	0	0	0	0	0	0	0	0	0	0	0	0	0.0118	0	0	0	0.0118
SRR12850835	0	0	0	0	0	0	0	0	0	0	0.0198	0	0	0	0	0	0	0	0	0	0	0	0	0.0594	0	0	0	0.0396	0	0	0.1188
SRR12850836	0	0	0	0	0	0	0	0	0	0	0	0	0	0	0	0	0	0	0	0	0	0	0	0	0	0	0	0	0	0	0
SRR12850837	0	0	0	0	0	0	0	0	0	0	0	0	0	0	0	0	0	0	0	0	0	0	0	0.0185	0	0	0	0	0	0	0.0185
SRR12850838	0	0	0	0	0	0	0	0	0	0	0	0	0	0	0	0	0	0	0	0	0	0	0	0.057	0	0.0285	0	0	0	0	0.0855
SRR12850839	0	0	0	0	0	0	0	0	0	0	0	0	0	0	0	0	0	0	0	0	0	0	0	0.0149	0	0	0	0	0	0	0.0149
SRR12850840	0	0	0	0	0	0	0	0	0	0	0	0	0	0	0	0	0	0	0	0	0	0	0	0	0.006	0	0	0	0	0	0.006
SRR12850841	0	0	0	0	0	0	0	0	0	0	0	0	0	0	0	0	0	0	0	0	0	0	0	0.0084	0	0	0	0	0	0	0.0084
SRR12850842	0	0	0	0	0	0	0	0	0	0	0	0	0	0	0	0.0325	0	0	0	0	0	0	0	0.1301	0	0	0	0	0	0	0.1626
SRR12850843	0	0	0	0	0	0	0	0	0	0	0	0	0.0696	0	0	0	0	0	0	0	0	0	0	0	0	0	0	0	0	0	0.0696
SRR12850844	0	0	0	0	0	0	0	0	0	0	0	0	0.032	0	0	0.032	0	0	0	0	0	0	0	0.0959	0	0	0	0	0	0	0.1599
SRR12850845	0	0	0	0	0	0	0	0	0	0	0	0	0	0	0	0	0	0	0	0	0	0	0	0.1353	0	0	0	0	0	0	0.1353
SRR12850846	0	0	0	0	0	0	0	0	0	0	0	0	0	0	0	0	0	0	0	0	0	0	0	0	0	0	0	0	0	0	0
SRR12850847	0	0	0	0	0	0	0	0	0	0	0	0	0	0	0	0	0	0	0	0	0	0	0	0.1095	0.0365	0	0	0	0	0	0.146
SRR12850848	0	0	0	0	0	0	0.0042	0	0	0.0042	0	0	0	0	0	0	0	0	0	0	0	0	0	0	0	0	0.0042	0	0	0	0.0126
SRR12850849	0	0	0	0	0	0	0	0	0	0	0	0	0	0	0	0	0	0	0	0	0	0	0	0	0	0	0	0	0	0.0477	0.0477
SRR12850850	0	0	0	0	0	0	0	0	0	0	0	0	0	0	0	0	0	0	0	0	0	0	0	0	0	0	0	0	0	0	0
SRR12850851	0	0	0	0	0	0	0	0	0	0	0.0327	0	0	0	0	0	0	0	0	0	0	0	0	0	0	0	0	0	0	0	0.0327
SRR12850852	0	0	0	0	0	0	0	0	0	0	0	0	0	0	0	0	0	0	0	0	0	0	0	0	0	0	0	0	0	0	0
SRR12850853	0	0	0	0	0	0	0	0	0	0	0	0	0	0	0	0	0	0	0	0	0	0	0	0	0	0	0	0	0	0	0
SRR12850854	0	0	0	0	0	0	0	0	0	0.0109	0	0	0.0218	0	0	0	0	0	0	0	0	0	0	0.0328	0	0	0	0	0	0	0.0655
SRR12850855	0	0	0	0	0	0	0	0	0	0	0	0	0	0	0	0	0	0	0	0	0	0	0	0	0	0	0	0	0	0	0
SRR12850856	0	0.0059	0	0	0	0	0	0	0	0.0059	0	0	0.0118	0	0	0	0	0	0.0059	0	0	0	0	0.0118	0	0	0	0	0.0118	0	0.0531
SRR12850857	0	0	0	0	0	0	0	0	0	0	0	0	0	0	0	0	0	0	0	0	0	0	0	0	0	0	0	0	0	0	0
SRR12850858	0	0	0	0	0	0	0	0	0	0	0	0	0	0	0	0	0	0	0	0	0	0	0	0	0	0	0	0	0	0	0
SRR12850859	0	0	0	0	0	0	0	0	0	0	0	0	0	0.0241	0	0.012	0	0	0.012	0	0	0	0	0	0	0	0	0.012	0	0	0.0601

## Sheet: GSE 224683
Sample_ID	983-13803	1105-13846	1127-13868	1714-15517	3789-14807	5368-14055	5368-15335	6219-13449	6329-13994	6335-13999	6545-13846	6545-14419	6840-11136	7126-14004	7126-14529	7499-14426	7720-15821	7807-13999	7816-14807	7816-15382	7863-13449	7863-15382	7981-15503	8471-13449	8471-13584	8471-14377	8574-13999	8624-14055	8624-14815	8624-15335	Sum
Sample22	0	0	0	0	0	0	0	0	0	0	0	0	0	0	0	0	0	0	0	0	0	0	0.002	0.004	0	0	0	0	0	0	0.006
Sample28	0	0	0	0	0	0	0	0	0	0.0046	0	0	0	0	0	0	0	0	0	0	0	0	0.0035	0.0063	0	0	0	0	0	0	0.0144
Sample4	0	0	0	0	0	0	0	0	0	0	0	0	0	0	0	0	0	0	0.0065	0	0	0	0	0	0	0	0	0	0	0	0.0065
Sample21	0	0	0	0	0	0	0	0	0	0	0	0	0	0	0	0	0	0	0	0	0	0	0	0.0104	0	0	0	0	0	0	0.0104
Sample9	0	0	0	0	0	0	0	0	0	0	0	0	0	0	0	0	0	0	0	0	0	0	0	0.0097	0	0	0	0.0015	0	0	0.0112
Sample30	0	0	0	0	0	0	0	0	0	0	0	0	0	0	0	0	0	0	0	0	0	0	0	0.0076	0	0	0	0	0	0	0.0076
Sample17	0	0	0	0	0	0	0	0	0	0	0	0	0.0049	0	0	0	0	0	0	0	0	0	0.0127	0.0059	0	0	0	0.001	0.0059	0	0.0304
Sample15	0	0	0	0	0	0	0	0	0	0.0042	0	0	0.0051	0	0	0	0	0	0.0085	0	0	0.0085	0	0.0254	0	0	0	0	0	0.0025	0.0542
Sample13	0	0	0	0	0	0	0	0.007	0	0.0049	0.0042	0	0.0049	0.0014	0.0035	0	0	0	0.0021	0.0028	0.0014	0.0007	0.0049	0.0518	0.0049	0.0014	0.0035	0.0021	0	0.0028	0.1043
Sample5	0	0	0	0	0	0	0	0	0	0	0.0019	0	0	0	0	0.0019	0	0	0	0	0	0	0	0.0225	0.0013	0.0013	0.0026	0	0	0	0.0315
Sample8	0	0	0	0	0	0	0	0	0	0	0	0	0	0	0	0	0	0	0	0	0	0	0	0.0147	0.0031	0	0.0031	0	0	0.0039	0.0248
Sample29	0	0	0	0	0	0	0	0	0	0	0	0	0	0	0	0	0	0	0	0	0	0	0	0	0	0	0	0	0	0	0
Sample26	0	0	0	0	0	0	0	0.0013	0	0	0	0	0.0064	0.0051	0	0	0	0	0.0038	0.0038	0	0	0.0216	0.0381	0	0	0.0038	0.0038	0	0.0038	0.0915
Sample3	0	0	0	0	0	0	0	0	0	0	0	0	0.0019	0	0	0	0	0	0	0	0	0	0	0.0026	0	0	0	0	0	0	0.0045
Sample1	0	0	0	0	0	0	0	0.0026	0	0.0061	0.0009	0	0	0	0	0	0	0	0.0035	0	0	0	0.0052	0.0149	0.0017	0.0017	0	0.0026	0	0.0035	0.0427
Sample27	0	0	0	0	0	0	0	0.0009	0	0.0026	0	0	0	0	0	0	0	0	0	0	0	0	0	0.0017	0	0	0	0	0	0.0061	0.0113
Sample20	0	0	0	0	0	0	0	0	0	0	0.0005	0	0.0025	0	0.0005	0	0	0	0	0	0	0	0.0025	0.0122	0.0025	0	0	0.001	0.002	0	0.0237
Sample6	0	0	0	0	0	0	0	0	0	0	0	0	0	0	0	0	0	0	0	0	0	0	0	0.0151	0	0	0	0	0	0	0.0151
Sample2	0	0	0	0	0	0	0	0	0	0	0.0007	0	0	0	0	0	0	0	0	0	0	0	0	0.005	0	0	0	0.0007	0	0	0.0064
Sample10	0	0	0	0	0	0	0	0	0	0	0	0	0	0	0	0	0	0	0	0	0	0	0	0.0054	0	0	0	0	0	0	0.0054
Sample24	0	0	0	0	0	0	0	0	0	0.0019	0	0	0	0	0	0	0	0	0.0005	0.0028	0	0	0.0032	0.0084	0.0009	0	0	0	0	0	0.0177
Sample7	0	0	0	0	0	0	0	0	0	0	0	0	0	0	0	0	0	0	0	0	0	0	0	0.0045	0	0	0	0	0	0	0.0045
Sample23	0	0	0	0	0	0.0013	0	0	0	0	0	0	0	0	0	0	0	0	0	0	0	0	0	0.0003	0	0	0	0	0	0	0.0016
Sample12	0	0	0	0	0	0	0	0	0	0.0013	0	0	0	0	0	0	0	0	0	0	0	0	0	0.0071	0	0	0	0.0013	0	0.0008	0.0105
Sample19	0	0	0	0	0	0	0	0	0	0	0	0	0	0.0012	0	0	0	0	0	0	0	0	0.0049	0.0049	0	0	0.0004	0	0	0	0.0114
Sample16	0	0	0	0	0	0	0	0	0	0	0	0	0	0	0	0	0	0	0	0	0	0	0	0.0034	0	0	0	0	0	0	0.0034
Sample14	0	0	0	0	0	0	0	0.0025	0	0	0.0008	0	0	0	0	0	0	0	0.0033	0.0042	0	0	0.0067	0.0476	0.005	0	0	0	0	0.0058	0.0759
Sample11	0	0	0	0	0	0	0	0	0	0	0	0	0.0029	0	0	0	0	0	0	0.0018	0	0.01	0	0.0259	0.0018	0	0.0012	0	0	0.0047	0.0483
Sample25	0	0	0	0	0	0	0	0	0	0	0	0	0	0	0	0	0	0	0	0	0	0	0	0.0122	0	0	0	0	0	0	0.0122
Sample18	0	0	0	0	0	0	0	0	0	0	0	0	0	0.0049	0	0	0	0	0	0	0	0	0	0	0	0	0	0	0	0	0.0049

## Sheet: Stanley_Neuropathology
Sample_ID	983-13803	1105-13846	1127-13868	1714-15517	3789-14807	5368-14055	5368-15335	6219-13449	6329-13994	6335-13999	6545-13846	6545-14419	6840-11136	7126-14004	7126-14529	7499-14426	7720-15821	7807-13999	7816-14807	7816-15382	7863-13449	7863-15382	7981-15503	8471-13449	8471-13584	8471-14377	8574-13999	8624-14055	8624-14815	8624-15335	Sum
C1_HIPP	0.0016	0.0016	0	0.0033	0.0147	0.0098	0.0309	0	0	0	0	0	0.0244	0	0	0.0033	0	0	0.0049	0	0	0	0.0033	0.0065	0	0	0	0.0081	0.0065	0.013	0.1319
C10_HIPP	0	0	0	0	0	0.0136	0	0	0	0	0	0	0.0272	0	0	0	0	0.0027	0.0272	0	0	0	0	0	0	0	0	0	0	0.0027	0.0734
C11_HIPP	0	0	0	0	0	0.0142	0.034	0	0	0.0028	0.0057	0.0028	0	0.0227	0	0	0.0482	0	0	0.0057	0	0	0	0	0.0028	0	0	0	0.0113	0	0.1502
C12_HIPP	0	0	0	0	0.0059	0	0	0	0	0	0.003	0	0	0	0	0	0	0	0	0	0	0	0	0.0059	0	0	0	0	0	0	0.0148
C13_HIPP	0	0	0	0	0	0.0065	0	0.0065	0	0.0065	0	0	0	0	0	0	0	0	0	0	0	0	0.0087	0.0195	0	0.0022	0	0.0043	0	0	0.0542
C14_HIPP	0	0	0	0	0.0025	0.0074	0.0196	0.0049	0	0.0147	0.0147	0	0.0343	0.027	0	0	0.0245	0	0.0049	0.0074	0	0	0.0074	0.0172	0	0	0	0	0	0.0074	0.1939
C15_HIPP	0	0	0	0.0022	0	0.0065	0	0.0032	0	0	0	0	0.0032	0	0	0	0.0097	0	0.0118	0	0	0.0409	0	0.0097	0	0.0043	0	0	0	0.0022	0.0937
C16_HIPP	0	0.0028	0	0	0	0.0085	0	0	0	0	0	0	0.0171	0	0	0	0.0057	0	0.0085	0.0085	0	0	0	0.0114	0	0	0	0	0	0.0085	0.071
C17_HIPP	0	0	0	0	0	0	0.0121	0	0	0.0048	0	0	0.0073	0	0	0	0	0	0	0	0	0	0	0	0	0	0	0	0.0073	0	0.0315
C18_HIPP	0	0	0	0	0	0.0154	0	0	0	0.027	0	0	0.0116	0.0231	0	0.0039	0.0116	0	0.0385	0	0	0	0.0212	0	0	0.0135	0	0	0	0.0308	0.1966
C19_HIPP	0	0	0	0	0	0.0089	0	0	0	0	0.0067	0	0	0	0	0	0.0067	0	0.0112	0	0	0	0	0.0178	0	0.0067	0	0	0	0	0.058
C2_HIPP	0	0	0	0	0	0.0042	0	0	0	0	0	0.007	0	0	0.0028	0	0	0	0.0083	0	0	0	0	0	0	0.0028	0	0	0.007	0.0028	0.0349
C20_HIPP	0	0	0	0	0	0	0.0159	0	0	0	0.0119	0	0	0	0	0	0	0	0	0	0	0	0	0	0	0	0	0	0	0	0.0278
C21_HIPP	0	0.002	0	0	0	0	0	0	0	0	0.006	0	0	0	0	0	0	0	0	0	0	0.0301	0	0	0	0	0	0	0	0.002	0.0401
C22_HIPP	0	0	0	0	0	0	0.006	0	0	0	0	0	0	0	0	0	0	0	0	0	0	0	0	0	0	0	0	0	0	0	0.006
C23_HIPP	0	0	0.0027	0.004	0	0	0	0	0	0.0081	0	0	0	0.0081	0	0	0	0	0	0	0	0	0	0.004	0	0.0067	0	0	0	0	0.0336
C25_HIPP	0	0	0	0	0.0218	0	0	0	0	0	0	0	0	0	0	0	0	0	0.0109	0	0.0036	0	0	0	0	0	0	0	0.0255	0.0218	0.0836
C26_HIPP	0	0	0	0.0039	0.0156	0.0117	0.0545	0	0	0	0	0	0.0117	0	0	0	0	0	0	0.0078	0	0	0	0	0	0	0	0.0078	0.0311	0.0078	0.1519
C27_HIPP	0	0	0	0	0	0.0046	0	0	0	0	0.0046	0	0.0046	0.0046	0	0	0	0	0.0139	0.007	0	0	0.007	0	0	0	0	0	0	0.0046	0.0509
C28_HIPP	0.0117	0	0	0	0	0.005	0	0	0	0	0	0	0	0	0	0	0	0.0017	0	0	0	0	0	0.0033	0	0	0	0	0.0134	0	0.0351
C29_HIPP	0	0	0	0	0	0	0.012	0	0	0	0	0	0	0	0	0	0	0	0	0	0.0048	0	0.0239	0	0	0	0.0024	0	0	0	0.0431
C3_HIPP	0	0.0029	0	0	0.0015	0	0.0029	0.0015	0	0.0059	0	0	0	0	0	0	0	0	0.0015	0.0059	0	0	0	0.0088	0	0	0.0015	0	0	0	0.0324
C30_HIPP	0.0036	0	0	0	0.0072	0.0322	0.0322	0	0	0	0	0	0	0	0	0	0	0	0	0	0	0	0	0.0072	0	0	0	0	0.0179	0.0215	0.1218
C31_HIPP	0.0094	0	0	0.0047	0.0047	0.0164	0.0305	0	0	0	0	0	0.0211	0	0	0	0	0	0	0.007	0.0023	0	0	0.0141	0	0	0	0	0.0117	0.0141	0.136
C32_HIPP	0	0	0	0	0.0058	0.0072	0.0087	0	0	0.0029	0.0029	0	0.0087	0	0.0014	0	0	0	0.0115	0	0	0.0043	0.0144	0.0043	0	0	0	0.0072	0.0029	0	0.0822
C33_HIPP	0	0	0	0	0	0	0.0051	0	0	0	0	0	0	0	0	0	0	0	0.0256	0	0	0.0333	0	0.023	0	0	0.0051	0.0077	0.0077	0.0128	0.1203
C34_HIPP	0	0	0	0	0	0	0	0	0	0.0067	0	0	0.0101	0	0	0	0	0	0	0	0	0	0	0.0135	0	0	0	0	0.0169	0	0.0472
C35_HIPP	0	0.0033	0	0	0	0	0	0	0	0	0	0.0099	0	0	0	0	0	0	0.0197	0	0	0	0	0.0066	0	0	0	0	0.0132	0.0066	0.0593
C36_HIPP	0	0	0	0.0046	0	0.0023	0	0	0	0.0184	0	0	0	0	0	0	0	0	0	0	0	0	0	0.0092	0	0	0	0	0.0115	0	0.046
C37_HIPP	0.0031	0	0	0.002	0.0061	0.0224	0.0316	0	0	0.0041	0.0092	0.002	0.0112	0	0	0	0	0	0	0	0	0.0102	0	0.0092	0	0.0051	0.0081	0.0071	0.0092	0.0163	0.1569
C38_HIPP	0.0019	0	0	0	0	0.0077	0.0077	0	0	0.0193	0.0058	0	0.0212	0.0097	0.0019	0.0058	0.0077	0.0077	0.0232	0	0	0.056	0	0.0811	0	0.0039	0.0154	0.0058	0.0135	0.0116	0.3069
C39_HIPP	0.0252	0.0105	0	0	0.0084	0	0.0042	0	0	0	0	0	0	0	0	0	0	0	0	0.0084	0	0	0	0	0	0	0	0	0	0	0.0567
C4_HIPP	0	0	0	0	0	0	0.0097	0	0	0.0032	0.0016	0	0	0	0	0	0	0	0	0	0	0	0	0.0032	0	0.0016	0	0	0	0.0049	0.0242
C40_HIPP	0	0.003	0	0	0	0	0.018	0	0	0.003	0	0	0	0	0	0	0.009	0	0.012	0	0	0	0	0.006	0	0	0	0	0	0	0.051
C41_HIPP	0	0	0	0	0	0	0.0066	0	0	0.0066	0	0	0	0	0	0	0	0	0	0	0	0	0	0.0264	0	0	0	0	0	0	0.0396
C42_HIPP	0	0	0	0	0.0078	0	0	0	0	0	0	0	0	0	0	0	0	0	0.0052	0	0	0	0	0	0.0078	0	0	0	0.013	0	0.0338
C43_HIPP	0	0.0035	0	0	0	0	0.0104	0	0	0	0	0	0	0	0	0	0	0	0.0104	0	0	0	0	0.0069	0	0	0	0	0	0	0.0312
C44_HIPP	0.0059	0	0	0.0024	0.0059	0.0083	0.0142	0.0035	0	0.0094	0.0106	0.0047	0.0366	0.0094	0	0	0	0.0059	0.0177	0.0083	0	0	0.0024	0.0496	0	0.0071	0.0083	0.0035	0.0094	0.0154	0.2385
C45_HIPP	0.0018	0	0	0	0.0018	0	0.0074	0	0	0.0147	0	0	0	0.0037	0	0	0	0	0.0055	0	0	0	0	0.0147	0.0037	0	0	0	0	0.0037	0.057
C46_HIPP	0.0067	0	0	0	0	0.0134	0.0134	0	0	0.0167	0	0	0.0201	0	0	0	0.0167	0.0033	0	0.0134	0	0.067	0	0	0	0	0	0	0	0.0134	0.1841
C47_HIPP	0	0	0	0	0	0	0	0	0	0	0	0	0	0	0	0	0	0	0.0058	0	0	0	0	0	0	0	0	0	0	0	0.0058
C48_HIPP	0	0	0	0	0	0.0109	0.0095	0.0014	0	0.0041	0.0081	0	0.0068	0.0054	0	0	0	0	0	0	0	0.0054	0	0.0136	0	0	0	0	0.0122	0	0.0774
C49_HIPP	0	0	0	0.003	0	0	0.0149	0	0	0.0089	0	0	0.0119	0	0	0	0	0	0.0119	0	0	0	0.0238	0	0	0	0	0	0.0179	0.006	0.0983
C5_HIPP	0	0	0	0	0	0	0.0123	0	0	0	0	0	0	0	0	0	0	0	0	0	0	0	0	0	0.0082	0	0	0	0.0123	0	0.0328
C50_HIPP	0	0	0	0	0	0.014	0.0175	0	0	0	0	0	0.0245	0	0	0	0.042	0	0.0088	0	0	0	0	0.028	0	0	0.0053	0	0.0088	0.0035	0.1524
C51_HIPP	0	0	0	0	0	0	0	0.0064	0	0	0	0	0.0021	0	0	0	0.0106	0	0	0	0	0	0	0.0043	0	0	0	0	0.0043	0	0.0277
C52_HIPP	0	0	0	0	0	0	0.0059	0	0	0	0.0089	0	0	0	0	0	0	0	0.0178	0	0	0	0	0.0237	0	0.0059	0	0.0059	0.0059	0	0.074
C53_HIPP	0.0515	0	0	0	0	0	0.0069	0	0	0	0	0.0046	0	0.016	0	0	0.0046	0	0.0057	0	0	0.0011	0	0.0069	0	0.0092	0	0.0011	0.0114	0	0.119
C54_HIPP	0	0	0	0	0	0	0.023	0	0	0	0	0	0.0179	0	0	0	0	0	0.023	0	0	0.0306	0	0.0128	0	0	0	0	0.0153	0.0077	0.1303
C55_HIPP	0	0	0	0	0	0	0	0	0	0	0	0	0.0071	0	0	0	0	0	0.0176	0	0	0	0	0	0	0.0141	0	0	0.0141	0	0.0529
C56_HIPP	0	0	0	0	0	0.0057	0.0057	0	0	0	0	0	0	0	0	0	0.0114	0	0.0029	0	0	0	0	0.0029	0	0	0	0	0	0	0.0286
C57_HIPP	0	0	0	0.0043	0.0043	0	0	0	0	0	0	0	0	0.0152	0	0	0	0	0.0065	0	0	0	0	0	0	0	0	0	0.0109	0	0.0412
C58_HIPP	0.0012	0	0	0	0	0	0	0	0	0	0	0	0.0062	0	0	0	0	0	0.0049	0	0	0	0.0074	0.0136	0	0	0	0	0	0	0.0333
C59_HIPP	0	0	0	0	0	0	0	0	0	0	0	0	0	0	0	0	0	0	0	0	0	0.0696	0	0	0	0	0	0	0	0	0.0696
C60_HIPP	0.0072	0	0.0058	0	0	0.0058	0.0447	0	0	0	0.0029	0	0	0.0043	0	0	0	0	0	0	0	0.0173	0.0029	0.0086	0.0043	0.0029	0	0.0043	0.0029	0.0072	0.1211
C7_HIPP	0	0	0	0	0.0074	0.0104	0.0192	0	0	0	0	0.0015	0	0	0	0	0.0044	0	0.0059	0.0059	0	0.0192	0	0.003	0	0	0	0.003	0	0.0148	0.0947
C8_HIPP	0	0	0	0.0021	0	0	0.0191	0.0064	0	0	0	0	0.0255	0.0276	0	0	0.0127	0	0	0.0085	0.0042	0	0	0.017	0	0	0	0	0.0042	0.0149	0.1422
C9_HIPP	0.003	0	0	0	0	0.0091	0.0061	0.003	0	0	0.003	0	0.0076	0	0	0	0.003	0	0.0046	0.0061	0.003	0.0061	0	0.0061	0	0.0076	0	0.003	0	0	0.0713
C1_PFC	0	0	0	0	0	0	0	0	0	0	0	0	0	0	0	0	0	0	0	0	0	0	0	0	0	0	0	0	0	0.0033	0.0033
C10_PFC	0	0.0117	0	0	0	0	0	0	0	0	0	0	0	0	0	0	0	0	0	0	0	0	0	0	0	0	0	0	0	0	0.0117
C11_PFC	0	0	0	0	0	0	0	0	0	0	0	0	0	0	0	0	0	0	0	0	0	0	0	0.0019	0	0	0	0	0	0	0.0019
C12_PFC	0	0.0139	0	0	0	0	0	0	0	0	0	0	0	0	0	0	0	0	0	0	0	0	0	0	0	0	0	0	0	0	0.0139
C13_PFC	0	0	0	0	0	0	0	0	0	0	0	0	0	0	0	0	0	0	0	0	0	0	0	0	0	0	0	0	0	0	0
C14_PFC	0	0	0	0	0	0	0	0	0	0	0	0	0	0.0043	0	0	0	0	0	0	0	0	0	0.0259	0	0	0	0	0	0.0043	0.0345
C15_PFC	0	0	0	0	0	0	0	0	0	0	0	0	0	0	0	0	0	0	0	0	0	0	0	0.0041	0	0	0	0	0	0	0.0041
C16_PFC	0	0	0	0	0	0	0	0	0	0	0	0	0	0	0	0	0	0	0	0	0	0	0	0.0014	0	0	0	0	0	0	0.0014
C17_PFC	0	0.0029	0	0	0	0	0	0	0	0	0	0	0	0	0	0	0	0	0	0	0	0	0	0	0	0	0	0	0	0	0.0029
C18_PFC	0	0	0	0	0	0	0	0	0	0	0	0	0	0	0	0	0	0	0	0	0	0	0	0	0	0	0	0	0	0	0
C19_PFC	0	0	0	0	0	0	0	0	0	0	0	0	0	0	0	0	0	0	0	0	0	0	0	0	0	0	0	0	0	0	0
C2_PFC	0	0	0	0	0	0	0	0	0	0	0	0	0	0	0	0	0	0	0	0	0.0026	0	0	0	0	0	0	0	0	0	0.0026
C20_PFC	0	0	0	0	0	0	0	0	0	0	0	0	0	0	0	0	0	0	0	0	0	0	0	0	0	0	0	0	0	0	0
C21_PFC	0	0	0	0	0	0	0	0	0	0	0	0	0	0	0	0	0	0	0	0	0	0	0	0.0134	0	0	0	0	0	0	0.0134
C22_PFC	0.002	0	0	0	0	0	0	0	0	0	0	0	0	0	0	0	0	0	0	0	0	0	0	0	0	0	0	0	0	0	0.002
C23_PFC	0	0	0	0	0	0	0	0	0	0	0	0	0	0	0	0	0	0	0	0	0	0	0	0	0	0	0	0	0	0	0
C24_PFC	0	0.0148	0	0	0	0	0	0	0	0	0	0	0	0	0	0	0.0259	0	0	0	0	0	0	0	0	0	0	0	0	0	0.0407
C25_PFC	0	0	0	0	0	0	0	0	0	0	0	0	0	0	0	0	0	0	0	0	0	0	0	0	0	0	0	0	0	0	0
C26_PFC	0	0	0	0	0	0	0	0	0	0	0	0	0	0	0	0	0	0	0	0	0	0	0	0	0	0	0	0	0	0	0
C27_PFC	0	0	0	0	0	0	0	0	0	0	0	0	0	0.0027	0	0	0	0	0	0	0	0	0	0	0	0	0	0	0	0	0.0027
C28_PFC	0	0	0	0	0	0	0	0	0	0	0	0	0	0	0	0	0	0	0	0	0	0	0	0	0	0	0	0	0	0	0
C29_PFC	0	0.0078	0	0	0	0	0	0	0	0	0	0	0	0	0	0	0	0	0	0	0	0	0	0.0273	0	0	0	0	0	0	0.0351
C3_PFC	0	0	0	0	0	0	0	0	0	0	0	0	0	0	0	0	0	0	0	0	0	0	0	0	0	0	0	0	0	0	0
C30_PFC	0	0	0	0	0	0	0	0	0	0	0	0	0	0	0	0	0	0	0	0	0	0	0	0	0	0	0	0	0	0	0
C31_PFC	0.0044	0	0	0	0	0	0	0	0	0	0	0	0	0	0	0	0	0	0	0	0	0	0	0	0	0	0	0	0	0	0.0044
C33_PFC	0	0	0	0	0	0	0	0	0	0	0	0	0	0	0	0	0	0	0	0	0	0	0	0	0	0	0	0	0	0	0
C34_PFC	0	0	0	0	0	0	0	0	0	0	0	0	0	0	0	0	0	0	0	0	0	0	0	0	0	0	0	0	0	0	0
C35_PFC	0	0.0043	0	0	0	0	0	0	0	0	0	0	0	0	0	0	0	0	0	0	0	0	0	0	0	0	0	0	0	0	0.0043
C36_PFC	0	0.0095	0	0	0	0	0	0	0	0	0	0	0	0	0	0	0	0	0	0	0	0	0	0	0	0	0	0	0	0	0.0095
C37_PFC	0	0.0017	0	0	0	0	0	0	0	0	0	0	0	0	0	0	0	0	0	0	0	0	0	0	0	0	0	0	0	0	0.0017
C38_PFC	0	0	0	0.0016	0	0	0	0	0	0.0078	0	0	0	0.0016	0	0	0	0.0062	0.0016	0	0	0	0	0.0093	0	0.0093	0	0.0016	0	0	0.039
C39_PFC	0	0.0032	0	0	0	0	0	0	0	0	0	0	0	0	0	0	0	0	0	0	0	0	0	0	0	0	0	0	0	0	0.0032
C4_PFC	0	0	0	0	0	0	0	0	0	0	0	0	0	0	0	0	0	0	0	0	0	0	0	0	0	0	0	0	0	0	0
C40_PFC	0	0	0	0	0	0	0	0	0	0	0	0	0	0	0	0	0	0	0	0	0	0	0	0	0	0	0	0	0	0	0
C41_PFC	0	0	0	0	0	0	0	0	0	0	0	0	0	0.0105	0	0	0	0	0	0	0	0	0	0.0045	0	0	0	0	0	0	0.015
C42_PFC	0.0052	0	0	0	0	0	0	0	0	0	0	0	0	0	0	0	0	0	0	0	0	0	0	0	0	0	0	0	0	0	0.0052
C43_PFC	0	0	0	0	0	0	0	0	0	0	0	0	0	0	0	0	0	0	0	0	0	0	0	0	0	0	0	0	0	0	0
C44_PFC	0.0455	0	0	0	0	0	0	0.0017	0	0.0051	0	0	0	0.0135	0	0	0	0	0	0	0	0	0.0017	0.0051	0.0084	0	0	0	0	0	0.081
C45_PFC	0	0	0	0	0	0	0	0	0	0	0	0	0	0	0	0	0	0	0	0	0	0	0	0.0181	0	0	0	0	0	0	0.0181
C46_PFC	0	0	0	0	0	0	0	0	0	0	0	0	0	0	0	0	0	0	0	0	0	0	0	0	0	0	0	0	0	0	0
C47_PFC	0	0	0	0	0	0	0	0	0	0	0	0	0	0	0	0	0	0	0	0	0	0	0	0	0	0	0	0	0	0	0
C48_PFC	0	0.026	0	0	0	0	0	0	0	0	0	0	0	0	0	0	0	0	0	0	0	0	0	0	0	0	0	0	0	0	0.026
C49_PFC	0	0	0	0	0	0	0	0	0	0	0	0	0	0	0	0.0034	0	0	0	0	0	0	0	0.0034	0	0	0	0	0	0	0.0068
C5_PFC	0	0	0	0	0	0	0	0	0	0	0	0	0	0	0	0	0	0	0	0	0	0	0	0	0	0	0	0	0	0	0
C50_PFC	0	0	0	0	0	0	0	0	0	0	0	0	0	0	0	0	0	0	0	0	0	0	0	0.0044	0	0	0	0	0	0	0.0044
C51_PFC	0	0	0	0	0	0	0	0	0	0	0	0	0	0	0	0	0	0	0	0	0	0	0	0	0	0	0	0	0	0	0
C52_PFC	0	0	0	0	0	0	0	0	0	0	0	0	0	0.0164	0	0	0	0	0	0	0	0	0.0218	0.0109	0	0	0	0	0	0	0.0491
C53_PFC	0	0.017	0	0	0	0	0	0	0	0.0255	0.0043	0	0	0	0	0	0	0	0	0	0	0	0	0.0043	0	0	0	0	0	0	0.0511
C54_PFC	0	0	0	0	0	0	0	0	0	0	0	0	0	0	0	0	0	0	0	0	0	0	0	0.022	0	0	0	0	0.011	0	0.033
C55_PFC	0	0	0	0	0	0	0	0	0	0	0	0	0	0	0	0	0	0	0	0	0	0	0	0.0099	0	0	0	0	0	0	0.0099
C56_PFC	0	0	0	0	0	0	0	0	0	0	0	0	0	0	0	0	0	0	0	0	0	0	0	0	0	0	0	0	0	0	0
C57_PFC	0	0	0	0	0	0	0	0	0	0	0	0	0	0	0	0	0	0	0	0	0	0	0	0.0089	0	0	0	0	0	0	0.0089
C58_PFC	0	0	0	0	0	0	0	0	0	0.0079	0	0	0	0	0	0	0	0	0	0	0	0	0	0.0396	0	0	0	0	0	0.0079	0.0554
C59_PFC	0.0044	0	0	0	0	0	0	0	0	0	0	0	0	0	0	0	0	0	0	0	0	0	0	0	0	0	0	0	0	0	0.0044
C6_PFC	0	0	0	0	0	0	0	0	0	0	0	0	0	0	0	0	0	0	0	0	0	0	0	0	0	0	0	0	0	0	0
C7_PFC	0	0	0	0	0	0	0	0	0	0	0	0	0	0	0	0	0	0	0	0	0	0	0.0034	0.0272	0	0	0	0	0	0	0.0306
C8_PFC	0	0	0	0	0	0	0	0	0	0	0	0	0	0	0	0	0	0	0	0	0	0	0	0.0156	0	0	0	0	0	0	0.0156
C9_PFC	0	0.0021	0	0	0	0	0	0	0	0	0	0	0	0	0	0	0.0021	0	0	0	0	0	0	0.0082	0	0	0	0	0	0	0.0124
C1_CER	0	0	0	0	0	0	0.0022	0	0	0	0	0	0	0	0	0	0	0	0.0037	0	0	0	0	0	0	0	0	0	0	0	0.0059
C10_CER	0	0	0	0	0	0	0	0	0	0	0	0	0	0	0	0	0	0	0.018	0	0	0	0	0	0	0	0	0	0	0	0.018
C11_CER	0	0	0	0	0	0	0	0	0	0	0	0	0	0	0	0	0	0	0.0032	0	0	0	0	0.0011	0	0	0	0	0	0	0.0043
C12_CER	0	0	0	0	0	0	0.0012	0	0	0.0018	0	0	0.0024	0	0	0	0	0	0.0279	0.0018	0	0	0.0018	0.0012	0	0	0	0	0	0	0.0381
C13_CER	0	0	0	0	0	0	0	0	0	0.0044	0	0	0	0	0	0	0	0	0	0	0	0	0	0	0	0	0	0	0.0033	0	0.0077
C14_CER	0	0	0	0	0	0.0068	0.0023	0	0	0	0	0	0	0	0	0	0	0	0	0.0023	0	0	0	0	0	0	0	0	0	0.0023	0.0137
C15_CER	0	0	0	0	0	0.0007	0.0042	0	0	0.0042	0.0021	0	0	0	0	0	0	0	0.0035	0	0	0	0	0.0021	0	0.0014	0	0	0.0007	0.0007	0.0196
C16_CER	0	0	0	0	0	0.018	0.015	0	0	0	0	0	0.009	0	0	0	0	0	0.003	0	0	0	0	0	0	0	0	0	0	0.003	0.048
C17_CER	0	0	0	0	0	0	0.0082	0	0	0	0	0	0	0	0	0	0	0	0	0	0	0	0	0	0	0	0	0	0	0	0.0082
C18_CER	0	0.0005	0	0	0	0.0018	0.0014	0.0005	0	0	0	0	0	0	0	0	0	0	0.0201	0.0014	0	0.0142	0	0	0	0.0009	0	0	0	0	0.0408
C19_CER	0	0	0	0	0	0	0.004	0	0	0	0	0	0	0	0	0	0	0	0	0.001	0	0	0	0	0	0	0	0	0	0	0.005
C2_CER	0	0	0	0	0	0	0	0	0	0	0	0	0	0	0	0	0	0	0	0	0	0.013	0	0	0	0	0	0	0	0	0.013
C20_CER	0	0	0	0	0	0	0.0044	0	0	0	0	0	0	0	0	0	0	0	0	0	0	0	0	0	0	0.0088	0	0	0	0	0.0132
C21_CER	0	0	0	0	0	0	0	0	0	0	0	0	0	0	0	0	0	0	0	0	0	0	0	0.0015	0	0	0	0	0	0	0.0015
C22_CER	0	0	0	0	0	0	0.0046	0	0	0	0	0	0	0	0	0	0	0	0	0	0	0	0	0	0	0	0	0	0	0	0.0046
C23_CER	0	0	0	0	0	0	0.0019	0	0	0	0.0009	0	0	0	0	0	0	0	0	0	0	0.0218	0.0005	0.0019	0	0.0005	0	0	0.0005	0	0.028
C25_CER	0	0	0	0	0	0	0.0031	0	0	0	0	0	0	0	0	0	0	0	0.0042	0	0	0	0	0.0021	0	0	0	0	0	0	0.0094
C26_CER	0	0	0	0	0	0	0	0	0	0	0.0013	0	0	0	0	0	0	0	0	0	0	0	0	0.0025	0	0	0	0	0	0.0038	0.0076
C27_CER	0	0	0	0	0	0	0	0	0	0	0	0	0	0	0	0	0	0	0	0	0	0	0	0.0012	0	0	0	0	0	0	0.0012
C28_CER	0	0.0014	0	0	0	0	0.0049	0	0	0.0007	0	0	0	0	0	0	0	0	0.0035	0	0	0	0	0	0	0.0007	0	0	0	0	0.0112
C29_CER	0	0.0013	0	0	0	0.0019	0.0006	0	0	0.0006	0	0	0.0025	0	0	0	0	0	0	0.0013	0	0	0	0	0	0	0	0	0	0	0.0082
C3_CER	0	0	0	0	0	0	0	0	0	0	0	0	0	0	0	0	0	0	0	0	0	0	0	0	0	0	0	0	0	0.0096	0.0096
C30_CER	0	0	0	0	0	0	0	0	0	0	0	0	0	0	0	0	0	0	0	0	0	0	0	0.0014	0	0	0	0	0	0	0.0014
C31_CER	0	0	0	0	0	0	0	0	0	0	0	0	0	0	0	0	0	0	0	0	0	0	0	0	0	0	0	0	0	0	0
C32_CER	0	0.0002	0	0	0.0002	0.001	0.0034	0	0	0.0005	0.0017	0	0.0007	0.0007	0	0	0	0	0.0034	0.0005	0	0	0.0017	0.0026	0	0.0005	0	0	0	0	0.0171
C33_CER	0	0	0	0	0	0	0.0029	0	0	0	0.0029	0	0	0	0	0	0	0	0	0	0	0	0	0.0029	0	0	0	0	0	0	0.0087
C34_CER	0	0	0	0	0	0	0	0	0	0	0	0	0	0	0	0	0	0	0	0	0	0	0	0	0	0	0	0	0	0	0
C35_CER	0	0	0	0	0	0.006	0	0	0	0.0012	0.0036	0	0	0	0	0	0	0	0.0108	0.0036	0	0	0	0.0024	0	0	0	0	0	0	0.0276
C36_CER	0	0	0	0	0	0	0	0	0	0	0	0	0	0	0	0	0	0	0	0	0	0	0	0	0	0	0	0	0.0046	0	0.0046
C37_CER	0	0	0	0	0	0	0.0031	0	0	0	0	0	0.0062	0	0	0	0	0	0	0	0	0	0	0.0047	0	0	0	0	0	0	0.014
C38_CER	0	0	0	0	0	0	0	0	0	0	0	0	0	0	0	0	0	0	0	0	0	0	0	0.0048	0	0	0	0	0	0	0.0048
C39_CER	0	0	0	0	0	0	0	0	0	0	0	0	0	0	0	0	0	0	0	0	0	0	0	0	0	0.0009	0	0	0	0	0.0009
C4_CER	0	0	0	0	0	0	0	0	0	0	0	0	0	0	0	0	0	0	0	0	0	0	0	0.001	0	0	0	0	0	0	0.001
C40_CER	0	0	0	0	0	0.004	0.0119	0	0	0	0	0	0	0	0	0	0	0	0	0	0	0	0	0	0	0	0	0	0	0	0.0159
C41_CER	0	0	0	0	0	0	0.0038	0	0	0.001	0.0019	0	0	0	0	0	0	0	0.0067	0	0	0	0	0.001	0	0	0	0	0	0	0.0144
C42_CER	0	0	0	0	0	0	0	0	0	0	0	0	0	0	0	0	0	0	0	0	0	0	0	0	0	0	0	0	0	0	0
C43_CER	0	0	0	0	0	0	0.0012	0	0	0	0	0	0	0	0	0	0	0	0	0	0	0	0	0	0	0	0	0	0	0	0.0012
C44_CER	0	0	0	0	0	0	0.0029	0	0	0.0039	0	0	0	0	0	0	0	0	0	0	0	0	0	0	0	0	0	0	0	0	0.0068
C45_CER	0	0	0	0	0	0	0.0041	0	0	0	0	0	0	0	0	0	0	0	0	0	0.002	0.0234	0	0	0	0	0	0	0	0	0.0295
C46_CER	0	0	0	0	0	0	0	0	0	0	0	0	0	0	0	0	0	0	0.0031	0	0	0	0	0	0	0	0	0	0	0	0.0031
C47_CER	0	0	0	0	0	0	0	0	0	0	0	0	0	0	0	0	0	0	0	0	0	0	0	0	0	0	0	0	0	0	0
C48_CER	0	0	0	0	0	0.004	0	0	0	0	0	0	0	0	0	0	0	0	0.0119	0	0	0	0	0	0	0	0	0	0	0	0.0159
C49_CER	0	0	0	0	0	0.0015	0.0015	0	0	0.0007	0	0	0	0	0	0	0	0	0.0037	0	0.0015	0	0	0.0015	0	0	0	0	0	0	0.0104
C5_CER	0	0	0	0	0	0	0	0.0011	0	0	0	0	0	0	0	0	0	0	0.0021	0	0	0	0	0.0011	0	0	0	0	0	0	0.0043
C50_CER	0	0	0	0	0	0.0025	0	0	0	0	0	0	0	0	0	0	0	0	0.0038	0	0	0	0	0.0025	0	0	0	0	0	0	0.0088
C51_CER	0	0	0	0	0.0031	0	0.0094	0	0	0	0	0	0	0	0	0	0	0	0	0	0	0	0	0	0	0	0	0	0	0	0.0125
C52_CER	0	0	0	0	0	0	0	0	0	0.0062	0	0	0	0	0	0	0	0	0.0078	0	0	0.0109	0	0.0016	0	0	0.0016	0	0.0016	0	0.0297
C53_CER	0	0	0	0	0.0098	0.0186	0.0186	0	0	0.0009	0.0089	0.0036	0.0044	0.0009	0.0009	0	0	0	0.0062	0.0044	0	0.0009	0	0.0027	0	0	0	0.0071	0.0053	0.0027	0.0959
C54_CER	0	0	0	0	0	0	0	0	0	0.0008	0	0	0	0	0	0	0	0	0	0	0	0	0	0	0	0.0008	0	0	0	0	0.0016
C55_CER	0	0	0	0.004	0	0	0	0	0	0	0	0	0	0	0	0	0	0	0	0	0	0	0	0	0	0	0	0	0	0	0.004
C56_CER	0	0	0	0	0	0.0013	0.0026	0	0	0	0	0	0.0038	0	0	0	0	0	0	0	0	0	0	0	0	0	0	0	0	0	0.0077
C57_CER	0	0	0	0	0	0	0	0	0	0	0	0	0	0	0	0	0	0	0	0	0	0	0	0	0	0	0	0	0.0085	0	0.0085
C58_CER	0	0.0013	0	0	0.0013	0.0117	0.0065	0.0013	0	0.0026	0.0026	0	0.0039	0	0.0013	0	0	0	0.0246	0.0078	0	0	0	0.0013	0	0	0	0.0026	0.0052	0.0039	0.0779
C59_CER	0	0	0	0	0	0	0	0	0	0	0	0	0	0	0	0	0	0	0	0	0	0	0	0	0	0	0	0	0	0	0
C60_CER	0	0	0	0	0.0033	0.0011	0	0	0	0	0	0	0	0	0	0	0	0	0	0	0	0	0	0.0022	0	0	0	0	0	0	0.0066
C7_CER	0	0	0	0	0	0	0.0011	0	0	0	0	0	0	0	0	0	0	0	0	0	0	0	0	0.0011	0	0	0	0	0	0	0.0022
C8_CER	0	0	0	0	0	0.009	0	0	0	0	0	0	0	0	0	0	0	0	0	0	0	0	0	0	0	0	0	0.003	0.009	0.006	0.027
C9_CER	0	0	0	0	0	0	0	0	0	0	0	0	0	0	0	0	0	0	0.0082	0	0	0	0.0082	0.0147	0	0	0	0	0	0	0.0311

## Sheet: GSE 140089
Sample_ID	983-13803	1105-13846	1127-13868	1714-15517	3789-14807	5368-14055	5368-15335	6219-13449	6329-13994	6335-13999	6545-13846	6545-14419	6840-11136	7126-14004	7126-14529	7499-14426	7720-15821	7807-13999	7816-14807	7816-15382	7863-13449	7863-15382	7981-15503	8471-13449	8471-13584	8471-14377	8574-13999	8624-14055	8624-14815	8624-15335	Sum
SRR10416925	0	0	0	0	0	0	0	0	0	0	0	0	0.0031	0	0	0	0	0	0.0305	0	0	0.0458	0	0.1403	0	0	0	0	0	0	0.2197
SRR10416926	0	0	0	0	0.0106	0	0	0	0	0	0	0	0	0	0	0	0	0	0	0	0	0	0	0.1482	0	0	0	0	0	0	0.1588
SRR10416927	0	0	0	0	0.0111	0.0111	0	0	0	0	0	0	0	0	0	0	0	0	0	0	0	0	0	0	0	0.0111	0	0	0	0	0.0333
SRR10416928	0	0	0	0	0	0.0087	0	0	0	0	0	0	0	0	0	0	0	0	0	0	0	0	0	0	0	0	0	0	0	0	0.0087
SRR10416929	0	0	0	0	0	0	0	0	0	0	0	0	0	0	0	0	0	0	0	0	0	0	0	0	0	0	0	0	0	0	0
SRR10416930	0	0	0	0	0	0	0	0	0	0.0102	0	0	0	0	0	0	0	0	0	0	0	0	0	0.1422	0	0	0	0	0	0	0.1524
SRR10416931	0	0	0	0	0	0	0	0	0	0	0	0	0	0	0	0	0	0	0	0	0	0	0	0	0	0	0	0	0	0	0
SRR10416932	0	0	0	0	0	0	0	0	0	0	0	0	0	0	0	0	0	0	0	0	0	0.0241	0	0.0241	0	0	0	0	0	0.012	0.0602
SRR10416933	0	0	0	0	0.0092	0	0	0	0	0	0	0	0	0	0	0	0	0	0	0	0	0	0	0	0	0	0	0	0	0	0.0092
SRR10416934	0	0	0	0	0	0	0	0	0	0.0161	0	0	0.0108	0	0	0	0	0	0	0	0	0	0	0	0	0	0	0	0	0	0.0269
SRR10416935	0	0	0	0	0	0	0.0108	0	0	0	0	0	0.0216	0	0	0	0	0	0	0	0	0	0	0	0	0	0	0	0	0	0.0324
SRR10416936	0	0	0	0	0	0	0	0	0	0	0.0546	0	0	0	0	0	0	0	0.0273	0	0	0	0	0	0	0	0	0	0	0.0429	0.1248
SRR10416937	0	0	0	0	0	0	0	0	0	0	0	0	0	0	0	0	0	0	0	0	0	0	0	0.0446	0	0	0	0	0	0	0.0446
SRR10416938	0	0	0	0	0.0103	0	0	0	0	0	0.0103	0	0.0259	0	0	0	0	0	0	0	0	0.0103	0	0.0155	0	0	0	0	0	0	0.0723
SRR10416939	0	0	0	0	0	0	0	0	0	0.0228	0	0	0	0	0	0	0	0	0	0	0	0	0	0.0076	0	0	0	0.0076	0	0.0076	0.0456
SRR10416940	0	0	0	0	0	0	0	0	0	0.026	0	0	0.026	0	0	0	0	0	0.0104	0	0	0	0	0	0	0	0	0	0	0	0.0624
SRR10416941	0	0	0	0	0	0	0	0	0	0.021	0	0	0	0	0	0	0	0	0.0295	0	0	0	0	0	0	0	0	0	0	0	0.0505
SRR10416942	0	0	0	0	0.0317	0	0	0	0	0	0	0	0	0	0	0	0	0	0	0	0	0	0	0	0	0	0	0	0	0	0.0317
SRR10416943	0	0	0	0	0	0	0	0	0	0	0	0	0.0315	0	0	0	0	0	0.0315	0	0	0	0	0	0	0	0	0	0	0	0.063
SRR10416944	0	0	0	0	0	0	0	0	0	0.2368	0	0	0	0	0	0.0145	0	0	0	0	0	0	0	0.1402	0	0	0	0	0	0	0.3915
SRR10416945	0	0	0	0	0.019	0	0	0	0	0.0159	0	0	0.0476	0	0	0	0	0	0	0	0	0	0	0.6346	0	0	0.1269	0	0	0	0.844
SRR10416946	0	0	0	0	0	0	0	0	0	0	0	0	0	0	0	0.0868	0	0	0	0	0	0	0.0267	0.4207	0	0	0	0	0	0	0.5342
SRR10416947	0	0	0	0	0	0	0	0	0	0	0	0	0	0	0	0	0	0	0.0313	0	0	0	0	0	0	0	0	0	0	0	0.0313
SRR10416948	0	0	0	0	0	0	0	0	0	0	0.0257	0	0	0	0	0	0	0	0	0	0	0	0	0	0	0	0	0	0	0	0.0257
SRR10416949	0	0	0	0	0	0	0	0	0	0	0	0	0	0	0	0	0	0	0	0	0	0	0	0.0726	0	0	0	0	0.0291	0	0.1017
SRR10416950	0	0	0	0	0	0	0	0	0	0	0	0	0	0	0	0	0	0	0	0.0295	0	0	0	0	0	0	0	0	0	0	0.0295
SRR10416951	0	0	0	0	0	0	0	0	0	0	0	0	0	0	0	0	0	0	0	0	0	0	0	0.0081	0	0	0	0	0	0	0.0081
SRR10416952	0	0	0	0	0	0	0	0	0	0	0	0	0.0161	0	0	0.0564	0	0	0	0	0.0967	0	0	0	0	0	0	0	0	0	0.1692
SRR10416953	0	0	0	0	0	0	0	0	0	0	0	0	0	0	0	0	0	0	0	0	0	0	0.0161	0.0161	0	0	0	0	0	0	0.0322
SRR10416954	0	0	0	0	0	0	0	0	0	0	0	0	0	0	0	0	0	0	0	0	0	0	0	0	0	0	0	0	0	0	0
SRR10416955	0	0	0	0	0	0	0	0	0	0	0	0	0	0	0	0	0	0	0	0	0	0	0	0.0117	0	0	0	0	0	0	0.0117
SRR10416956	0	0	0	0	0	0	0	0	0	0	0	0	0	0	0	0	0	0	0	0	0	0	0	0	0	0	0	0	0	0	0
SRR10416957	0	0	0	0	0	0	0	0	0	0.0234	0	0	0.0375	0	0	0	0	0	0.0234	0	0	0	0	0.0094	0	0	0	0	0	0	0.0937
SRR10416958	0	0	0	0	0	0	0	0	0	0	0	0	0	0	0	0	0	0	0	0	0	0	0	0	0	0	0	0	0	0	0
SRR10416959	0	0	0	0	0	0	0	0	0	0.0149	0	0	0.0112	0	0	0	0	0	0	0	0	0	0	0.0149	0	0	0	0	0	0	0.041
SRR10416960	0	0	0	0	0	0	0	0	0	0	0	0	0.042	0	0	0	0	0	0	0	0	0	0	0	0	0	0	0.007	0	0	0.049
SRR10416961	0	0	0	0	0	0	0	0	0	0.0719	0	0	0	0	0	0	0	0	0	0	0	0	0	0.0205	0	0	0	0	0	0	0.0924
SRR10416962	0	0	0	0	0.0046	0	0	0	0	0	0	0	0.0186	0	0	0	0	0	0	0	0	0	0	0	0	0	0	0	0	0	0.0232
SRR10416963	0	0	0	0	0	0	0	0	0	0	0	0	0	0	0	0	0	0	0	0	0	0	0	0	0	0	0	0	0	0	0
SRR10416964	0	0	0	0	0	0	0	0	0	0	0	0.0231	0	0	0	0	0	0	0	0	0	0	0	0	0	0	0	0	0	0	0.0231
SRR10416965	0	0	0	0	0	0	0	0	0	0	0	0	0	0	0	0	0	0	0	0	0	0	0	0	0	0	0	0	0	0	0

## Sheet: GSE 164471
Sample_ID	983-13803	1105-13846	1127-13868	1714-15517	3789-14807	5368-14055	5368-15335	6219-13449	6329-13994	6335-13999	6545-13846	6545-14419	6840-11136	7126-14004	7126-14529	7499-14426	7720-15821	7807-13999	7816-14807	7816-15382	7863-13449	7863-15382	7981-15503	8471-13449	8471-13584	8471-14377	8574-13999	8624-14055	8624-14815	8624-15335	Sum
SRR13388732	0	0.0047	0	0	0	0.0209	0	0	0	0.0093	0	0	0.014	0.007	0.0093	0	0	0.007	0	0	0.007	0	0	0.0233	0	0.0023	0	0.0302	0.0093	0	0.1443
SRR13388733	0	0	0	0	0	0.0019	0	0	0	0	0	0	0.0037	0.0009	0	0	0	0	0	0	0	0	0	0.0009	0	0.0009	0	0.0028	0.0009	0	0.012
SRR13388734	0	0.0091	0	0.0091	0	0.0274	0	0.0137	0	0	0.0046	0	0	0.0091	0.0046	0	0	0	0	0	0	0	0	0.0091	0	0	0.0183	0.032	0.0046	0	0.1416
SRR13388735	0.0017	0.0081	0	0.0014	0.0006	0.0075	0.0032	0.0017	0	0.0026	0.0055	0	0.0052	0.004	0.0014	0	0	0.002	0.0012	0	0.0014	0	0	0.0049	0.0003	0.0014	0.0026	0.0118	0.0026	0.0023	0.0734
SRR13388736	0	0	0	0	0	0	0	0	0	0	0	0	0	0	0	0	0	0	0	0	0	0	0	0	0	0	0	0	0	0	0
SRR13388737	0	0.0226	0	0	0.0123	0.0574	0.041	0.0062	0	0.0123	0.0185	0.0082	0.0513	0.0205	0.0041	0	0.0041	0.0164	0.0246	0.0082	0.0021	0.0062	0.0062	0.0431	0	0.0226	0.0103	0.1394	0.0185	0.0144	0.5705
SRR13388738	0	0	0	0	0	0.0141	0	0	0	0	0	0	0	0.0063	0	0	0	0	0	0	0	0	0	0	0	0	0	0	0.0026	0	0.023
SRR13388739	0	0.0061	0.0011	0.0072	0.0028	0.0022	0.0039	0	0	0	0.0011	0.0017	0	0.0072	0.0017	0.0011	0.0011	0.0017	0.0022	0.0033	0	0.0006	0	0.0033	0	0.0011	0.0022	0.0077	0.0006	0.0017	0.0616
SRR13388740	0	0	0	0	0	0	0	0	0	0	0	0	0.0059	0	0	0	0	0	0	0	0	0	0	0.0089	0	0	0	0	0	0	0.0148
SRR13388741	0	0	0	0	0.0105	0.0209	0	0	0	0	0	0	0.0523	0.0174	0.0035	0	0.007	0	0.007	0.0035	0	0	0	0.0314	0	0.007	0.0209	0.0836	0	0.0279	0.2929
SRR13388742	0	0.0017	0	0.0033	0.0317	0.0835	0.0317	0.0234	0	0.01	0.0067	0.0084	0.01	0.0217	0.0167	0	0.0017	0.015	0.0301	0.005	0.0117	0	0.015	0.0434	0.005	0.0167	0.015	0.0936	0.0234	0.0368	0.5612
SRR13388743	0	0	0	0.0018	0.0037	0.0258	0.024	0	0	0.0258	0	0.0147	0.0074	0.0147	0	0	0	0	0	0.0037	0	0	0	0.0203	0	0.0018	0.0037	0.1069	0.0055	0	0.2598
SRR13388744	0	0	0	0.0071	0	0	0.0071	0	0	0.0071	0	0	0.0141	0	0	0	0	0	0	0.0071	0	0	0	0	0	0	0.0282	0.0141	0	0	0.0848
SRR13388745	0	0.0196	0	0.0214	0.0249	0.0463	0.0445	0	0	0.0071	0.0267	0.0036	0.0249	0.0196	0.016	0	0.0053	0.0053	0.0338	0.0089	0.0267	0	0	0.0178	0	0.0107	0	0.0766	0.0143	0.0143	0.4683
SRR13388746	0	0	0	0	0	0.0926	0.0926	0	0	0	0.0218	0.0163	0.0436	0	0.0272	0	0	0	0.1307	0	0	0	0	0	0	0	0.0599	0.1579	0	0	0.6426
SRR13388747	0	0.0024	0	0	0	0.0047	0.0047	0	0	0.0071	0.0047	0	0.0047	0.0095	0	0	0.0047	0	0	0	0	0	0	0.0118	0	0	0.0024	0.0071	0	0.0024	0.0662
SRR13388748	0	0	0.0039	0	0	0	0.002	0	0	0	0	0.002	0	0	0	0	0	0	0	0	0	0	0	0.0039	0	0	0	0	0	0	0.0118
SRR13388749	0	0.0085	0	0.0064	0.0256	0.0321	0.0321	0	0	0	0.0021	0	0.0278	0.015	0	0	0	0.015	0.0107	0.0064	0	0	0.0107	0.0214	0.0085	0	0.015	0.0513	0.0192	0.0214	0.3292
SRR13388750	0.0075	0.009	0	0.009	0.003	0.0451	0.0601	0.0135	0	0.027	0.0165	0.018	0.0376	0.0075	0.012	0	0	0.006	0.0135	0.0075	0.0105	0.009	0	0.1022	0.0165	0.0195	0.0165	0.1172	0.0406	0.0286	0.6534
SRR13388751	0	0	0	0	0.0073	0	0	0	0	0	0	0	0	0	0	0	0	0	0	0	0	0	0	0.0145	0	0	0	0	0	0	0.0218
SRR13388752	0.0112	0	0	0	0	0	0.0022	0	0	0	0	0	0.1255	0	0	0	0	0.0022	0	0	0	0	0	0	0	0	0	0	0	0	0.1411
SRR13388753	0	0	0	0	0	0.0222	0	0.0056	0	0	0	0	0.0222	0	0	0	0	0	0.0305	0	0	0	0	0	0	0.0111	0	0.0278	0	0	0.1194
SRR13388754	0	0.0024	0.0004	0.0012	0.0001	0.0008	0	0.0001	0	0.0008	0	0.0001	0.0005	0.0015	0	0	0	0.0001	0.0004	0.0007	0.0007	0	0	0.0012	0.0008	0.0008	0.0001	0.0017	0.0005	0.0004	0.0153
SRR13388755	0.001	0.0021	0.0004	0.0004	0.001	0.0009	0	0	0	0	0.0002	0	0	0	0.0005	0	0	0	0	0	0	0	0	0.0006	0.0002	0.0001	0.0004	0.0006	0	0	0.0084
SRR13388756	0.001	0.0033	0	0.0005	0	0.0005	0.0005	0	0	0.0006	0.0002	0	0.0013	0	0	0	0	0	0	0	0	0	0	0.0018	0	0	0	0.0006	0	0	0.0103
SRR13388757	0	0.0081	0.0018	0.0016	0.001	0.0009	0.0005	0	0	0.0016	0.0007	0.0001	0.0036	0.0016	0.0008	0	0.0003	0	0.0007	0.0003	0.0005	0.0005	0	0.0031	0	0.0005	0.0012	0.0016	0.0005	0.0004	0.0319
SRR13388758	0	0.0001	0	0	0	0.0001	0	0.0002	0	0.0004	0	0	0	0	0	0	0	0	0	0	0	0	0	0.0002	0	0	0	0.0002	0	0	0.0012
SRR13388759	0	0.0047	0.0006	0.0037	0.0005	0.0008	0	0.0001	0	0.001	0.0006	0.0001	0.0012	0.0008	0.0002	0	0	0.0006	0.001	0	0.0007	0	0	0.0036	0.0001	0.0013	0.0007	0.0018	0.0006	0.0007	0.0254
SRR13388760	0	0.0315	0.0119	0.0061	0.001	0.0115	0.0026	0.003	0	0.002	0.0038	0.0007	0.0023	0.0016	0.0023	0	0.0005	0.0022	0.0023	0.0012	0.0005	0	0	0.0046	0.0007	0.0005	0.0059	0.0106	0.0041	0.0038	0.1172
SRR13388761	0.0008	0.0008	0	0	0	0.0008	0	0	0	0.001	0	0	0	0.0001	0.0008	0	0	0	0	0	0	0	0	0.0115	0	0.0001	0	0.0008	0	0.0001	0.0168
SRR13388762	0.0018	0.0043	0.0004	0.0007	0	0.0008	0.0002	0	0	0.0007	0.0007	0	0.0012	0	0	0	0	0.0002	0.0005	0	0	0	0	0.0023	0.0005	0.0002	0.0008	0.0028	0.0003	0.0007	0.0191
SRR13388763	0.0012	0.0032	0	0.0002	0.0002	0	0	0	0	0.0005	0	0	0.0007	0	0	0	0	0.0001	0.0001	0.0001	0	0	0	0	0	0.0001	0.0001	0.0007	0	0	0.0072
SRR13388764	0.0009	0.002	0	0	0.0002	0.0003	0	0	0	0.0035	0	0.0001	0.0009	0	0	0	0	0.0001	0.0003	0	0	0	0	0.0008	0	0.0004	0.0002	0.0004	0.0002	0.0003	0.0106
SRR13388765	0.0007	0.0034	0.0004	0.0005	0	0.0007	0	0	0	0.0004	0.0002	0	0.0009	0.0001	0	0.0002	0	0.0005	0.0004	0	0	0	0	0	0	0.0004	0	0.0009	0	0.0001	0.0098
SRR13388766	0.0011	0.0022	0.0011	0.0006	0	0	0	0	0	0.0004	0.0003	0	0.0004	0.0004	0	0	0	0.0001	0	0	0.0006	0	0	0.0008	0	0	0.0001	0.0004	0.0004	0.0003	0.0092
SRR13388767	0	0.0012	0	0.0007	0	0.0005	0	0.0004	0	0.0009	0.0004	0	0	0	0.0004	0	0	0	0	0.0002	0.0009	0	0	0.0015	0	0	0.0004	0.0007	0	0	0.0082
SRR13388768	0.002	0.0028	0.0014	0.0005	0.0006	0	0.0001	0	0	0	0	0	0	0.0092	0	0	0	0	0	0	0.0008	0.0002	0	0.0009	0	0	0	0.0009	0.0006	0	0.02
SRR13388769	0.0017	0.0089	0.0014	0.002	0	0.0007	0.0003	0.001	0	0.0041	0.0003	0	0.0014	0.002	0	0	0	0	0.0007	0	0.0027	0	0	0.0163	0.001	0.0017	0.001	0.0034	0.001	0.0003	0.0519
SRR13388770	0.0041	0.0089	0.0033	0.0017	0	0	0.0003	0.0003	0.0043	0.0005	0.0013	0	0.001	0.001	0.0011	0	0	0.0002	0.0004	0.0001	0	0	0	0.0089	0	0	0.0006	0.0019	0.0005	0.0006	0.041
SRR13388771	0	0.0015	0.0004	0	0	0	0	0	0	0.0004	0.0001	0	0.001	0	0	0	0	0	0	0	0	0	0	0.0003	0	0.0003	0	0.0009	0	0.0001	0.005
SRR13388772	0	0.01	0.003	0.0014	0	0.0006	0.0004	0	0	0.0009	0.0011	0.0002	0	0.001	0	0	0	0.0001	0	0.0007	0	0.0001	0	0.0055	0	0.0015	0.0011	0.0052	0	0.0004	0.0332
SRR13388773	0	0.002	0	0.001	0	0.0001	0	0.0001	0	0.0004	0	0	0.0007	0.0004	0	0	0	0	0	0	0	0	0	0.0016	0	0	0.0005	0.0003	0	0	0.0071
SRR13388774	0	0.0047	0.0005	0.0004	0	0.0004	0	0	0	0.0005	0.0002	0	0.0007	0.0002	0	0	0	0	0	0.0004	0	0	0	0.0019	0	0.0002	0.0006	0.0004	0.0001	0	0.0112
SRR13388775	0	0.0065	0.0013	0.0011	0	0.0006	0.0003	0	0	0.0047	0.0003	0.0001	0.0018	0.0002	0.0003	0	0	0.0004	0.0009	0	0.0004	0.0001	0	0.0051	0	0	0.0001	0.0021	0.0001	0.0003	0.0267
SRR13388776	0	0.0013	0.0006	0	0	0.0002	0	0	0	0.0004	0.0002	0.0002	0.001	0.0002	0	0	0	0	0.0004	0	0	0	0	0.0012	0	0.0001	0	0.0002	0.0002	0	0.0062
SRR13388777	0.0007	0.002	0.0001	0.0003	0	0	0	0	0	0.0007	0	0	0.0007	0	0	0	0	0	0.0002	0.0001	0	0	0	0.0006	0	0	0	0.0006	0	0	0.006
SRR13388778	0	0.0062	0	0	0	0.0009	0	0	0	0.0034	0.0002	0.0001	0.0013	0.0009	0	0	0	0.0002	0.0004	0	0	0	0	0.0029	0.0004	0	0.0004	0.0009	0.0002	0.0002	0.0186
SRR13388779	0.0013	0.0038	0.0016	0.0014	0.0003	0	0	0.0004	0	0.0008	0.0003	0.001	0.0006	0.0004	0	0.0001	0.0001	0	0.0014	0	0	0	0	0.0024	0	0.0002	0.0006	0.0027	0.0001	0.0006	0.0201
SRR13388780	0.0014	0.0039	0.0004	0.0008	0	0.0003	0.0003	0	0	0.0006	0.001	0.0004	0.0015	0.0001	0	0	0	0.0001	0.0009	0	0	0	0	0.0014	0.0003	0	0.0004	0.0018	0	0	0.0156
SRR13388781	0.0036	0.0023	0	0.0004	0	0.0006	0	0.0004	0	0.0041	0	0	0.0008	0.0003	0	0	0	0.0004	0.0016	0	0.0005	0	0	0.002	0	0	0	0.0004	0	0.0001	0.0175
SRR13388782	0.0009	0.0036	0.0009	0.0006	0	0.0001	0	0	0	0.0054	0.0003	0	0.0008	0.0003	0	0	0.0001	0.0001	0.0008	0	0	0	0	0.0064	0	0	0	0.0007	0	0	0.021
SRR13388783	0.0011	0.0047	0.0014	0.0009	0.0006	0.0009	0.0002	0.0002	0	0.0011	0.0007	0.0006	0.0009	0.0002	0.0005	0	0	0	0	0	0	0	0.0001	0.0069	0	0.0004	0.0011	0.0011	0.0004	0.0004	0.0244
SRR13388784	0.0029	0.0058	0.0015	0.0019	0.0004	0.0006	0	0.0004	0.0039	0.0065	0.0009	0	0.0008	0.0004	0.0009	0	0.0005	0.0003	0.0009	0.0003	0	0	0.0011	0.0027	0.0003	0	0.0005	0.0023	0.0005	0.0005	0.0368

## Sheet: GSE 114918
Sample_ID	983-13803	1105-13846	1127-13868	1714-15517	3789-14807	5368-14055	5368-15335	6219-13449	6329-13994	6335-13999	6545-13846	6545-14419	6840-11136	7126-14004	7126-14529	7499-14426	7720-15821	7807-13999	7816-14807	7816-15382	7863-13449	7863-15382	7981-15503	8471-13449	8471-13584	8471-14377	8574-13999	8624-14055	8624-14815	8624-15335	Sum
SRR13226963	0	0	0	0	0	0	0	0	0	0.0669	0	0	0	0	0	0	0	0	0.234	0	0	0	0	0.3009	0	0	0	0	0	0	0.6018
SRR13226964	0	0	0	0	0	0	0	0	0	0	0	0	0	0	0	0	0	0	0	0	0	0	0	5.5747	0	0	0	0	0	0	5.5747
SRR13226965	0	0	0	0	0	0	0	0	0	1.3192	0.3209	0	0	0.107	0	0	0	0	0	0	0	0	0	1.1409	0	0.5704	0	0.4991	0.1426	0	4.1001
SRR13226966	0	0	0	0	0	0	0	1.2574	0	0	5.8677	0	0	0	0	0	0	0	0	0	0	0	0	1.4669	0	0	0	0	0	0	8.592
SRR13226967	0	0	0	0	0	0	0	0	0	0	0	0	0	0	0.388	0	0	0	0	0	0	0	0	0	0	0	0	0	0	0	0.388
SRR13226968	0	0	0	0	0	0	0	0	0	0	16.671	0	0	0	0	0	0	0	0	0	0	0	0	0.4677	0.0334	0	0	0	0	0	17.1721
SRR13226969	0	0	0	0	0	0	0	0	0	1.2363	0	0	0	0	0	0	0	0	0	0	0	0	0	1.1539	0	0	0	0	0	0	2.3902
SRR13226970	0	0	0	0	0	0	0	0	0	5.7112	0	0	0	0	0	0	0	0	0	0	0	0	0	2.3406	0	0	0	0	0	0	8.0518
SRR13226971	0	0	0	0	0	0	0	0	0	0	0	0	0	0	0	0	0	0	0	0	0	0	0	0	0	0	0	0	0	0	0
SRR7218299	0	0	0	0	0	0	0	0.1569	0	0.6538	3.1123	0	1.6477	0.4708	0	0	0	0	0	0	0	1.1508	0	4.4723	0.2092	0.0785	0	0	0	0.0523	12.0046
SRR7218300	0	0	0	0	0	0	0	0	0	0.7634	0	0	0.4219	0	0	0	0	0	0	0	0	0	0	2.6719	0	0	0	0	0	0	3.8572
SRR7218305	0	0	0	0	0	0	0	0	0	0	0	0	0	0	0	0	0	0.1469	0	0	0	0	0	0.7344	0	0	0	0	0	0	0.8813
SRR7218306	0	0	0	0	0	0	0	0	0	0	0	0	0	0	0	0	0	0	0	0	0	0	0	1.1294	0	0	0	0	0	0	1.1294
SRR7218307	0	0	0	0	0	0	0	0	0	0.4616	0.3077	0	0	0.1923	0	0	0	0	0	0	0	0	0	1.8078	0.1539	0.2692	0.1539	0	0	0	3.3464
SRR7218308	0	0	0	0	0	0	0	0	0	0	0	0	0	0	0	0	0	0	0	0	0	0	0	1.8596	0.3234	0	0.566	0	0	0	2.749
SRR7218309	0	0	0	0	0	0	0	0	0	0	0.0987	0	0.4442	0	0	0	0	1.5793	0	0	0	0	0	2.9613	0	0	0	0.5429	0	0	5.6264
SRR7218310	0	0	0	0	0	0	0	1.2003	0	0	0	0	0	0	0	0	1.0003	0	0	0	0	0	0	5.8016	0	0	0	0	0	0	8.0022
SRR7218338	0	0	0	0	0	0	0	0	0	0.4705	0	0	0.3294	0	0	0	0	0	1.6469	0	0	0	0	0.2823	0.1882	0	0	0	0	10.4933	13.4106
SRR7218339	0	0	0	0	0	0	0	0	0	0	0	0	0	0	0	0	0	0	0.7106	0	0	0	0	0	0	0	0	0	0	0	0.7106

## Sheet: GSE 166024
Sample_ID	983-13803	1105-13846	1127-13868	1714-15517	3789-14807	5368-14055	5368-15335	6219-13449	6329-13994	6335-13999	6545-13846	6545-14419	6840-11136	7126-14004	7126-14529	7499-14426	7720-15821	7807-13999	7816-14807	7816-15382	7863-13449	7863-15382	7981-15503	8471-13449	8471-13584	8471-14377	8574-13999	8624-14055	8624-14815	8624-15335	Sum
SRR13614902	0	0	0	0	0	0	0	0.0952	2.0674	1.099	1.3112	0	0.0544	0.2856	0.1578	0	0	0.0544	0.9004	0.0027	0.0163	0.0789	0.0027	5.3073	0.0843	0.0381	0.1578	0.1387	0.1904	0.34	12.3826
SRR13614903	0	0	0	0	0	0	0	0.0139	9.8362	0.1356	0.2921	0.0661	0	0.372	0	0	0	1.1613	1.4603	0	0	0	0.0104	3.3831	0.452	0	0.0104	0	0	0	17.1934
SRR13614904	0	0	0	0	0	0	0	0	0	0	0	0	0	1.267	0	0	0	0	0	0	0.151	0	0	1.0404	0	0.0084	0	0	0	0	2.4668
SRR13614905	0	0	0	0	0	0	0	3.0112	0	0	0.4286	0	0	1.9892	0.1429	0	0	0	0.1978	0	0	0	0.4231	3.7201	0	0	0	0	0.7143	0	10.6272
SRR13614906	0	0	0	0	0	0	0	0	0.1915	0.0479	0	0	0	0.0609	0	0	0	0	0.3699	0	0.0087	0	0	0.9139	0	0	0	0	0	0	1.5928
SRR13614907	0	0	0	0	0	0	0	0	0	0.5535	0	0	0	0.0351	0.0176	0	0	0	0.0176	0.0132	0	0	0	2.3062	0	0.0044	0	0	0	0.1581	3.1057
SRR13614908	0	0	0	0	0	0	0	0.0141	0	0.007	0	0	0	0	0	0	0	0	0	0	0	0	0	0.2253	0	0	0.3521	0	0	0	0.5985
SRR13614909	0	0	0	0	0	0	0	0.0091	2.082	0.0543	0	0	0	0.4074	0	0.1448	0	0	0	0	0	0	0	1.7471	0	1.0999	0	0	0.0045	0	5.5491
SRR13614910	0	0	0	0	0	0	0	0.2099	6.2799	1.2467	0.1175	0	0	0.8396	0	0.8438	0	0	0	1.2341	0	0	0	2.2038	0.5919	0.1889	0.2309	0.4366	0	0	14.4236
SRR13614911	0	0	0	0	0	0	0	0.0132	5.2016	0.4137	0.4533	0	1.0386	0.6909	0	0	0	0	0.5633	0	0	0	3.2653	8.4713	0	2.7768	0	0	0	0.0044	22.8924
SRR13614912	0	0	0	0	0	0	0	2.4541	1.4972	0	1.5536	0	0	0	0	0	0	0	0.8655	0	0.0645	0	0	3.6771	0	0	0.1317	0	0	0	10.2437
SRR13614913	0	0	0	0	0	0	0	0.0067	0.2826	0.8278	1.215	0	0	0	0	0	0	0	0.049	0	0	0	0	1.5843	0	0	0	0	0.2136	0	4.179
SRR13614914	0	0	0	0	0	0	0	0	1.1767	0.3371	0.3636	0.0165	0	0.3999	0	0	0	0	0.0297	0	0.6148	0	0.8362	4.4522	0.7933	0.0033	0	0.2347	0	0.9817	10.2397
SRR13614915	0	0	0	0	0	0	0	0.1268	0.5456	2.5206	0.1422	0	0	0.0576	1.5907	0.1153	0	0	0.0922	0	0	0	0.1191	2.9855	0.0845	0.0038	0.8069	0.438	0	0	9.6288

## Sheet: LIBD
Sample_ID	983-13803	1105-13846	1127-13868	1714-15517	3789-14807	5368-14055	5368-15335	6219-13449	6329-13994	6335-13999	6545-13846	6545-14419	6840-11136	7126-14004	7126-14529	7499-14426	7720-15821	7807-13999	7816-14807	7816-15382	7863-13449	7863-15382	7981-15503	8471-13449	8471-13584	8471-14377	8574-13999	8624-14055	8624-14815	8624-15335	Sum
151673	0	0	0	0	0	0	0	0	0	0	0	0	0	0	0	0	0	0	0	0	0	0	0.004	0	0	0	0	0	0	0	0.004
151674	0	0	0	0	0	0	0	0	0	0	0	0	0.0112	0	0	0	0	0	0	0	0	0	0	0	0	0	0	0	0	0.0018	0.013
151675	0	0	0	0	0	0	0	0.0059	0	0.0003	0	0	0	0.0018	0	0	0	0	0	0	0	0	0.0008	0	0	0	0	0	0	0	0.0088
151676	0	0	0	0	0	0	0	0.0004	0	0	0	0	0	0	0	0	0	0	0	0	0	0	0	0	0	0	0	0	0	0	0.0004

## Sheet: GSE 81547
Sample_ID	983-13803	1105-13846	1127-13868	1714-15517	3789-14807	5368-14055	5368-15335	6219-13449	6329-13994	6335-13999	6545-13846	6545-14419	6840-11136	7126-14004	7126-14529	7499-14426	7720-15821	7807-13999	7816-14807	7816-15382	7863-13449	7863-15382	7981-15503	8471-13449	8471-13584	8471-14377	8574-13999	8624-14055	8624-14815	8624-15335	Sum
998_alpha	0	0	0	0	0	0	0	0	0	0	0.0003	0	0	0.0004	0	0	0	0	0	0	0	0	0	0	0	0	0	0	0	0	0.0007
83_delta	0	0	0	0	0	0	0	0	0	0	0	0	0	0	0	0	0	0	0	0	0	0	0	0	0	0	0	0	0	0	0
53_mesenchymal	0	0	0	0	0	0	0	0	0	0	0	0	0	0	0	0	0	0	0	0	0	0	0	0	0	0	0	0	0	0	0
411_acinar	0	0	0	0	0	0	0	0	0	0	0	0	0	0	0	0	0	0	0	0	0	0	0	0	0	0	0	0	0	0	0
389_ductal	0	0	0	0	0	0	0	0	0	0	0	0	0	0	0	0	0	0	0	0	0	0	0	0	0	0	0	0	0	0	0
348_beta	0	0	0	0	0	0	0	0	0	0	0	0	0	0	0	0	0	0	0	0	0	0	0	0	0	0	0	0	0	0	0
262_unsure	0	0	0	0	0	0	0	0	0	0	0	0	0	0	0	0	0	0	0	0	0	0	0	0	0	0	0	0.0004	0	0	0.0004

[truncated: 3 more sheets: GSE 67835, GSE 226663, Internal Controls]
