# Supplementary material for: Common mitochondrial deletions in RNA-Seq: evaluation of bulk, single-cell, and spatial transcriptomic datasets
Source: Commun Biol. 2024 Feb 17;7:200. doi: 10.1038/s42003-024-05877-4 (PMC10874445; doi:10.1038/s42003-024-05877-4)
Supplement: Supplementary file 4 — Supplementary Data 3 [file 42003_2024_5877_MOESM4_ESM.xlsx]

## Sheet: Spatial_%_of_spots
Sample_ID	Layer	6335_%_of_spots	8471_%_of_spots
144105	Layer_6	0.759013	2.65655
144106	Layer_6	0.503778	3.02267
144107	Layer_6	0	0.147275
144108	Layer_6	0	0.851789
144111	Layer_6	0.766284	0.191571
144112	Layer_6	0.217391	0.217391
144113	Layer_6	0.180505	0
144114	Layer_6	0.194553	0
151673	Layer_6	0	0
151674	Layer_6	0	0
151675	Layer_6	0	0
151676	Layer_6	0	0
144105	Layer_5	0.44843	2.69058
144106	Layer_5	1.98675	1.3245
144107	Layer_5	0	0
144108	Layer_5	0	1.2605
144111	Layer_5	1.44928	0.966184
144112	Layer_5	0	0.625
144113	Layer_5	0	0.446429
144114	Layer_5	0.483092	0
151673	Layer_5	0	0
151674	Layer_5	0	0.31746
151675	Layer_5	0	0
151676	Layer_5	0	0
144105	Layer_3	2.20588	2.66544
144106	Layer_3	2.17391	4.34783
144107	Layer_3	0.131926	0
144108	Layer_3	0	0.590842
144111	Layer_3	0.340136	0.680272
144112	Layer_3	0.628272	0.837696
144113	Layer_3	0.411523	0.137174
144114	Layer_3	0.33389	0.166945
151673	Layer_3	0	0
151674	Layer_3	0	0
151675	Layer_3	0	0
151676	Layer_3	0	0
144105	Layer2_3	0	0
144106	Layer2_3	0	0
144107	Layer2_3	0	0
144108	Layer2_3	0	1.20482
144111	Layer2_3	0	0
144112	Layer2_3	0.390625	0.390625
144113	Layer2_3	0	0
144114	Layer2_3	0	0
151673	Layer2_3	0	0
151674	Layer2_3	0	0.520833
151675	Layer2_3	0.558659	0
151676	Layer2_3	0	0
144105	Layer_1	0.408719	1.77112
144106	Layer_1	1.05448	1.05448
144107	Layer_1	0	0.641026
144108	Layer_1	0	0.689655
144111	Layer_1	0.584795	0
144112	Layer_1	0.573066	0
144113	Layer_1	0.518135	0
144114	Layer_1	0	0
151673	Layer_1	0	0
151674	Layer_1	0	0
151675	Layer_1	0	0
151676	Layer_1	0	0
144105	WM	0.262467	0.524934
144106	WM	0.702988	0.527241
144107	WM	0.0997009	0
144108	WM	0	0.0887311
144111	WM	0.206612	0.206612
144112	WM	0	0.557621
144113	WM	0	0
144114	WM	0.112233	0
151673	WM	0	0
151674	WM	0	0
151675	WM	0	0
151676	WM	0	0
